# Supplementary material for: Molecular mechanisms of suxiao jiuxin pills in ameliorating post-acute myocardial infarction inflammatory response: a combined network pharmacology, Mendelian randomization, and experimental validation study
Source: Front Cardiovasc Med. 2026 Jul 16;13:1852925. doi: 10.3389/fcvm.2026.1852925 (PMC13422419; doi:10.3389/fcvm.2026.1852925)
Supplement: Supplementary Data Sheet 1 — Active components of Suxiao Jiuxin Pill and their corresponding predicted target genes. [file Datasheet1.csv]

	x
1	KCND1
2	GAMT
3	CAT
4	KCNC1
5	KCND2
6	KCND3
7	KCNQ1
8	CYGB
9	IGF1
10	EDN1
11	CNTNAP4
12	GRIN2A
13	SPARC
14	CRLF1
15	ALDH1B1
16	DARS
17	MIP
18	STX1A
19	NRXN2
20	DAB2IP
21	SCN11A
22	SCN3A
23	ALDH5A1
24	SCN4A
25	SCN1B
26	TRPV3
27	NGFR
28	HIF1A
29	SMO
30	CBFA2T3
31	AGTR1
32	ESR1
33	SNW1
34	NFKB1
35	MED1
36	GFI1
37	KL
38	CYP27A1
39	TRIM24
40	MAP2
41	TUBA4A
42	TUBA3C
43	SPAG16
44	SLC4A10
45	ADA
46	SLC8A1
47	PGR
48	PTGS1
49	CHRM3
50	GABRB2
51	SDC4
52	ESRRG
53	AKR1C2
54	FECH
55	COX6B1
56	COX8A
57	GRIA4
58	CHRNB3
59	GABRG3
60	GABRA3
61	CHRNA10
62	CACNA1C
63	CHRNA2
64	HTR3B
65	GABRA6
66	CHRNA5
67	CACNG1
68	DMTN
69	SCN1A
70	SCN10A
71	TYR
72	ACADSB
73	GLRA3
74	NAV2
75	CACNA1A
76	MTNR1B
77	FLOT1
78	ADRA1D
79	MAOA
80	RAB3B
81	DRD4
82	AOC3
83	RNF207
84	NPPA
85	EPHB1
86	PINK1
87	KISS1
88	ADRA1A
89	AR
90	NR3C2
91	GNA15
92	ANXA1
93	TOX3
94	NEDD4
95	SRC
96	WNT5A
97	TRPM8
98	ADRA2A
99	BNIP3
100	TACR2
101	NEFH
102	NRG1
103	SCN5A
104	SCN4B
105	FNTA
106	GJA5
107	PHB
108	ESR2
109	FGFR2
110	GPER1
111	RDH13
112	ALDH1A3
113	ALDH1A1
114	ALDH1A2
115	NFIB
116	ARX
117	NRXN1
118	SOX15
119	IL1B
120	GPX7
121	OXTR
122	RAPGEF2
123	NKX2-1
124	RNASE2
125	FAS
126	VDR
127	TGFB1
128	SHH
129	UBR5
130	SOX9
131	IL5
132	AKR1D1
133	ABAT
134	COX5B
135	SCN7A
136	COX5A
137	COX4I1
138	CES1
139	COX2
140	SUCLG2
141	SLC25A10
142	SUCNR1
143	OXCT1
144	SDHA
145	DCT
146	JMJD6
147	HSD17B11
148	P4HB
149	GRIN3B
150	CACNA1B
151	GRIN3A
152	GRIN1
153	SIRT1
154	SIX1
155	OSBPL8
156	UBE2B
157	STIM2
158	COLGALT1
159	ARID1A
160	ACOT4
161	SLC25A12
162	CDH11
163	BDKRB2
164	SMAD7
165	WNT10B
166	STAR
167	CAMK2D
168	HTT
169	TST
170	TMEM110
171	EPHA4
172	EDA
173	UGT1A1
174	PLOD2
175	SLC25A1
176	PLAT
177	CFTR
178	RDH11
179	RDH5
180	ALDH8A1
181	THRA
182	DLX5
183	OPN5
184	CA7
185	CLN3
186	SEC61B
187	GABRA2
188	TNF
189	GABRP
190	GABRQ
191	PDE4B
192	COLQ
193	HMGA2
194	DMGDH
195	LGALS3
196	TLR3
197	ADORA2B
198	AURKA
199	DNM3
200	SLC6A4
201	ADIRF
202	IL10
203	AHCY
204	IKBKB
205	CHDH
206	HCN2
207	RARRES1
208	RARB
209	SLC47A1
210	SLCO1B3
211	DRD3
212	SEMA4D
213	MIF
214	FASLG
215	CRP
216	SLC44A4
217	ANGPT1
218	PLN
219	HRC
220	PDE4A
221	DHFR
222	PDE3B
223	PDE5A
224	INSR
225	DPYD
226	ADK
227	GAS6
228	HSP90AB1
229	ATIC
230	RAB8B
231	PARP10
232	NPR1
233	PLD1
234	PLD2
235	NAPEPLD
236	ALDH7A1
237	ENPP6
238	AGRN
239	KCNJ8
240	HTR1B
241	DRD2
242	KCNJ1
243	DOCK5
244	DOCK4
245	FFAR1
246	FADS1
247	PTGER3
248	COX1
249	COX3
250	HDAC9
251	NR1H4
252	RXRB
253	RARA
254	PTGS2
255	EIF2AK1
256	MATN1
257	TBC1D32
258	NR0B1
259	CKM
260	PPARD
261	CKB
262	APOA2
263	IL13
264	COL27A1
265	RGCC
266	ELOVL1
267	NUFIP2
268	OXER1
269	CYP4F2
270	SERPINH1
271	ITGAV
272	PTPN2
273	PAX2
274	NR1H2
275	AGTR2
276	ANAPC2
277	CDC20
278	NR1D1
279	ELOVL7
280	WDR77
281	GJD4
282	CPLX2
283	SLC35G1
284	DHRS9
285	FGF2
286	TRPA1
287	ADRB1
288	SLC18A2
289	TAAR1
290	PRKCA
291	CD300A
292	GGCX
293	NDRG2
294	METRNL
295	WNT11
296	SNCA
297	CCM2L
298	SLC19A2
299	SLC5A6
300	SLC25A32
301	ACPP
302	NTSR1
303	MAP2K1
304	CYP19A1
305	HDAC2
306	CHRM5
307	CHRM4
308	SRD5A2
309	GABRG2
310	ITGAL
311	CRYZ
312	SOD3
313	TP53I3
314	THBD
315	PRSS12
316	ASCL1
317	CKMT1B
318	SLC9A1
319	LPCAT1
320	ABCC2
321	OPN3
322	SLC8B1
323	PLA2R1
324	MAP4K4
325	OPN4
326	PNPLA2
327	CNST
328	SLC8A3
329	HEG1
330	MYOD1
331	TCF3
332	SP3
333	SCD5
334	GATA3
335	JUNB
336	KCNA5
337	MEX3C
338	ABCA1
339	ABHD5
340	RYR2
341	ALOX15
342	PAWR
343	FABP3
344	CYR61
345	SCN2A
346	ACHE
347	CYP24A1
348	CYP3A4
349	WNT4
350	PML
351	IRX5
352	PTGIS
353	CYP11B2
354	SERPINB7
355	AVPR1A
356	INS
357	NAPRT
358	SOAT1
359	CHRM1
360	SLC6A2
361	HMGCR
362	LTK
363	44993
364	ADORA1
365	ADH7
366	AQP8
367	ASPA
368	APOE
369	MC4R
370	KCNIP2
371	SCGB1A1
372	CACNA1D
373	ALDH3B1
374	ALDH3B2
375	PTGER1
376	PTGER2
377	SRD5A1
378	SHBG
379	S100A9
380	TRPV1
381	NR3C1
382	PRLR
383	FADS2
384	ACSL4
385	ACSL3
386	COX7C
387	AKR1C1
388	FABP6
389	KCNA3
390	KCNC3
391	KCNB1
392	ADH1C
393	ALDH2
394	GUCY1B3
395	FBP1
396	NRXN3
397	SHANK3
398	OXT
399	RNASE4
400	SLC17A7
401	SORCS3
402	FADD
403	LEP
404	ANK3
405	RYR3
406	PAXBP1
407	CYP2E1
408	SCN2B
409	OGDH
410	OPRK1
411	ACTN2
412	AKR1C3
413	SNAI1
414	LANCL2
415	CYP2R1
416	KANK2
417
418	BCL2
419	MAP4
420	TUBA1C
421	TPT1
422	BICD1
423	ITFG2
424	F12
425	GABRB3
426	CD47
427	COX6C
428	GABRB1
429	VCAM1
430	SLC29A1
431	GRIA2
432	CHRNB2
433	CHRNA6
434	GRIA3
435	HTR3A
436	CHRNB4
437	ADAM8
438	KCNMA1
439	SCN3B
440	SCN9A
441	SCN8A
442	P2RX2
443	ANK2
444	MAOB
445	NPY5R
446	UTS2R
447	KCNE5
448	CRH
449	NCOA1
450	ROCK1
451	KMT2A
452	DRD1
453	GRM7
454	ADRB2
455	ARFGEF2
456	P2RX1
457	AQP1
458	CRHR2
459	CYP17A1
460	DHRS3
461	RDH12
462	RLBP1
463	TFAP2C
464	SERPINB3
465	AREG
466	PDGFB
467	CYSLTR1
468	TRIB1
469	SLC13A2
470	P3H3
471	SLC13A3
472	PLOD3
473	P4HA2
474	SLC13A4
475	TYRP1
476	CACNA2D1
477	CACNA2D2
478	GRIN2C
479	SLC7A1
480	HDAC1
481	SHMT1
482	BDH1
483	SPI1
484	CYP1A2
485	PKD2
486	EGLN2
487	PHGDH
488	YBX3
489	PRPH
490	PRDM8
491	OGFOD1
492	DLST
493	AP3D1
494	SLC1A6
495	CDC42
496	OCA2
497	HACL1
498	CASQ2
499	DLD
500	CYP1A1
501	RBP3
502	ALDH3A1
503	RET
504	TCAF1
505	DNAJC3
506	TCAF2
507	GABRD
508	GABRE
509	GABRA4
510	BCHE
511	LTA
512	CD74
513	NKX3-1
514	KLF4
515	EPO
516	RIPK1
517	WNT2
518	FCER2
519	TGFB2
520	CDH8
521	HPN
522	APOA1
523	IDO1
524	RXRG
525	CYP27B1
526	ALB
527	DRD5
528	PDE3A
529	PDE10A
530	PDE9A
531	HOXA5
532	CMPK2
533	AK9
534	HYAL2
535	PCYT1A
536	FSCN1
537	CHKA
538	KCNJ12
539	KCNJ11
540	KCNJ10
541	ADRA2B
542	PTGER4
543	PLA2G1B
544	NPR3
545	RARG
546	RXRA
547	PPARA
548	GDF5
549	SLC6A8
550	CKMT1A
551	GPRC5A
552	GATM
553	IHH
554	FNDC5
555	MAPK9
556	RPL7A
557	NPPC
558	GNAT2
559	S100A8
560	SP1
561	NEUROD2
562	JAK3
563	DNAJA3
564	SLC3A2
565	PAX7
566	MECOM
567	NOS1
568	ABCG1
569	S1PR5
570	ADRA1B
571	CARTPT
572	PRKCD
573	CHGA
574	NAMPT
575	ALOX15B
576	TPK1
577	SLC38A3
578	SLC23A1
579	TKTL1
580	CHRM2
581	GABRG1
582	ATP1A1
583	IFNG
584	VKORC1
585	CYP4F11
586	SOD2
587	PPARG
588	SIX3
589	ELOVL4
590	HOPX
591	NR1H3
592	FMR1
593	ITGB3
594	ANXA13
595	STX3
596	CAPN3
597	FGF10
598	PPARGC1B
599	ELOVL6
600	AVP
601	ZNF536
602	COL1A1
603	NOTCH1
604	TSPO
605	NODAL
606	GABRA1
607	GPBAR1
608	CALB1
609	B4GALT1
610	CACNA1G
611	UBIAD1
612	MTTP
613	CNR1
614	ITGB2
615	TP53
616	CLEC4M
617	HSD11B1
618	PTGIR
619	COX7A1
620	COX6A2
621	PRKAB1
622	KCNA1
623	ADH1B
624	KCNB2
625	KCNA4
626	DGKI
627	LRRC4B
628	ACY3
629	MAGI2
630	RAB3A
631	CYP11A1
632	RNASE8
633	SNTG2
634	NLGN1
635	ZPR1
636	ADH4
637	ACY1
638	NR1I2
639	EHHADH
640	TUBA1B
641	CNTF
642	DGUOK
643	F2
644	CACNG2
645	GRIA1
646	CHRNA7
647	CACNA1S
648	GABRA5
649	KCNJ9
650	SLC28A3
651	CACNA1H
652	HTR2A
653	ZP4
654	GLRB
655	MSN
656	GLI3
657	AOC2
658	TNR
659	EEA1
660	ICAM1
661	FOS
662	ACTN3
663	NEFL
664	TAC4
665	RDH14
666	TNFSF11
667	LEF1
668	CD34
669	SDCBP
670	SLC13A1
671	OXCT2
672	ASPH
673	P4HA1
674	SUCLA2
675	CRTAP
676	SDHAF2
677	HIF1AN
678	GRIN2B
679	SLC7A4
680	GPD1L
681	SUGCT
682	COLGALT2
683	SUOX
684	CCL5
685	ALDH9A1
686	ACAT1
687	PNLIPRP2
688	8-Mar
689	DDC
690	BCKDHB
691	UROD
692	SLC38A7
693	PF4
694	MYO5A
695	EGLN3
696	ARHGEF2
697	HSD17B8
698	GNAS
699	SULT2A1
700	RETSAT
701	RHO
702	CTSH
703	DHRS2
704	CBR3
705	THRB
706	CBR1
707	KCNE2
708	ANO9
709	SLC26A3
710	HPX
711	LILRB1
712	MAP2K5
713	WNT2B
714	CTNNB1
715	CAMK2G
716	CYP51A1
717	ABCB1
718	HTR7
719	PDE2A
720	TBPL1
721	FBLN1
722	NT5M
723	PDE1B
724	CDKN1A
725	DNMT3B
726	MGMT
727	PCYT1B
728	PLD4
729	PLD3
730	KCNJ15
731	HTR1A
732	KCNJ14
733	NPR2
734	SC5D
735	ALOX5AP
736	FGF4
737	GNB2L1
738	SCD
739	PLCB1
740	ADIPOQ
741	MYL2
742	PRDM16
743	ADRA2C
744	APOC2
745	THTPA
746	SLC26A6
747	SLC23A2
748	TPMT
749	NQO1
750	CRYZL1
751	CXCR1
752	LARP4B
753	ELOVL3
754	FOXA1
755	SLC8A2
756	ABCF1
757	SNAI2
758	FGF23
759	BAX
760	S100G
761	CYP11B1
762	CNR2
763	SLC9A3R1
764	CAMK2A
765	COL5A1
766	NR1I3
767	COX7B
768	NOTCH2
769	ADH1A
770	KCNA2
771	DLG4
772	KCNA7
773	KCNK4
774	MAPT
775	TUBA8
776	TUBA3D
777	BDNF
778	XDH
779	GPR27
780	GLRA2
781	KCNJ6
782	CHRNA3
783	HTR3D
784	KCNJ5
785	SLC29A2
786	CHRNA9
787	HTR3C
788	SLITRK6
789	SUMO1
790	P2RX3
791	GHRL
792	GHRH
793	SLC18A3
794	CAV3
795	IL6
796	ZP3
797	POU4F3
798	TAC1
799	VCP
800	UCN2
801	CDH3
802	DHRS4
803	RDH8
804	RNASE3
805	SUCLG1
806	TMLHE
807	BBOX1
808	SDHC
809	SDHD
810	SLIT2
811	SLC1A3
812	UROS
813	SLC7A2
814	TOP1
815	SLC7A3
816	GRIN2D
817	ACSS2
818	SIX4
819	CCL2
820	TH
821	DHODH
822	GALC
823	CYP39A1
824	STIM1
825	DHTKD1
826	UGT8
827	ACSS1
828	CRACR2A
829	ILVBL
830	OGDHL
831	ACADM
832	EGLN1
833	HAP1
834	SLC25A13
835	NFX1
836	RS1
837	HSD17B7
838	CRYM
839	HSD17B1
840	SLC34A1
841	SLC5A7
842	SIRT2
843	HCN4
844	NCKAP1L
845	IL1RN
846	TIRAP
847	NOD2
848	IL4
849	KCNH2
850	SLCO1B1
851	SLC6A3
852	TRDMT1
853	TYMS
854	DNMT3A
855	SLC22A6
856	DPYS
857	DUT
858	HSP90AA1
859	DTYMK
860	PHOSPHO1
861	RAP1GAP
862	KLF5
863	PODXL
864	ATP8B1
865	HTR2B
866	HTR2C
867	SLC16A12
868	ALOX5
869	KIF14
870	CERS2
871	SLC35F3
872	FOLR1
873	SLC46A1
874	CBR4
875	SOD1
876	FABP2
877	CKMT2
878	LCT
879	TIGAR
880	NOX1
881	HSD11B2
882	KCNA10
883	TPO
884	KCNC2
885	RNASE1
886	KCNA6
887	IYD
888	GC
889	TUBB1
890	TUBA3E
891	TUBA1A
892	NGF
893	CD36
894	CACNB1
895	CHRNA4
896	KCNJ3
897	HTR3E
898	CHRFAM7A
899	GLRA1
900	FOXL2
901	UTS2
902	ADORA2A
903	TBR1
904	AOC1
905	HCRT
906	EZR
907	SLC9A6
908	GLRA4
909	NRP1
910	CALCA
911	RBP1
912	LRAT
913	MUC2
914	HSD17B6
915	PLOD1
916	SDHB
917	P3H2
918	P3H1
919	ACO2
920	SALL1
921	SLC13A5
922	PLG
923	KARS
924	FBXO45
925	ARV1
926	MRPS36
927	BCKDK
928	HSD17B2
929	PLCG2
930	BCKDHA
931	GAL3ST1
932	NEDD4L
933	SRD5A3
934	ETHE1
935	CYP4B1
936	SQRDL
937	ETFDH
938	P4HA3
939	PCSK9
940	GPR143
941	SFXN5
942	DBT
943	RDH10
944	FXYD1
945	CA2
946	PDE4D
947	ROCK2
948	BMP4
949	MLNR
950	DBH
951	DHFRL1
952	FOLR2
953	STUB1
954	ASNS
955	DNMT1
956	PDE11A
957	HMOX1
958	GPLD1
959	HTR1D
960	ADRB3
961	PRKCB
962	SLC19A1
963	C2orf83
964	SLC19A3
965	VKORC1L1
966	CCS
967	SOAT2
968	APLP1
969	PTGFR
