# Supplementary material for: Molecular mechanisms of suxiao jiuxin pills in ameliorating post-acute myocardial infarction inflammatory response: a combined network pharmacology, Mendelian randomization, and experimental validation study
Source: Front Cardiovasc Med. 2026 Jul 16;13:1852925. doi: 10.3389/fcvm.2026.1852925 (PMC13422419; doi:10.3389/fcvm.2026.1852925)
Supplement: Supplementary Data Sheet 2 — List of 44 differentially expressed target genes (DE-TGs). [file Datasheet2.csv]

	x
1	THBD
2	NAMPT
3	DOCK4
4	IL1B
5	AREG
6	PDE4B
7	S100A9
8	ALDH2
9	KLF4
10	CDKN1A
11	TRIB1
12	ICAM1
13	FOS
14	IL1RN
15	CD36
16	DOCK5
17	KCNJ15
18	RNASE1
19	METRNL
20	GNA15
21	RNASE2
22	JMJD6
23	ELOVL4
24	CDC42
25	EDN1
26	ALDH1A1
27	ABHD5
28	MEX3C
29	SLC8A1
30	PTGS1
31	PPARD
32	S100A8
33	ABCA1
34	CYP2E1
35	NRG1
36	TNF
37	SCD5
38	PDE4D
39	VKORC1L1
40	PTGS2
41	HOPX
42	NEFL
43	SPARC
44	PTGIS
