# Supplementary material for: Molecular mechanisms of suxiao jiuxin pills in ameliorating post-acute myocardial infarction inflammatory response: a combined network pharmacology, Mendelian randomization, and experimental validation study
Source: Front Cardiovasc Med. 2026 Jul 16;13:1852925. doi: 10.3389/fcvm.2026.1852925 (PMC13422419; doi:10.3389/fcvm.2026.1852925)
Supplement: Supplementary Data Sheet 3 — Gene Ontology (GO) enrichment analysis results of differentially expressed target genes. [file Datasheet3.csv]

ONTOLOGY	ID	Description	GeneRatio	BgRatio	pvalue	p.adjust	qvalue	geneID	Count
BP	GO:0032496	response to lipopolysaccharide	13/44	339/18903	4.97E-13	1.12E-09	5.87E-10	THBD/IL1B/PDE4B/S100A9/TRIB1/FOS/CD36/EDN1/PPARD/S100A8/ABCA1/TNF/PTGS2	13
BP	GO:0002237	response to molecule of bacterial origin	13/44	360/18903	1.07E-12	1.20E-09	6.29E-10	THBD/IL1B/PDE4B/S100A9/TRIB1/FOS/CD36/EDN1/PPARD/S100A8/ABCA1/TNF/PTGS2	13
BP	GO:0006636	unsaturated fatty acid biosynthetic process	7/44	52/18903	2.78E-11	2.08E-08	1.09E-08	IL1B/ELOVL4/EDN1/PTGS1/SCD5/PTGS2/PTGIS	7
BP	GO:0045428	regulation of nitric oxide biosynthetic process	7/44	62/18903	1.00E-10	5.64E-08	2.96E-08	IL1B/KLF4/CD36/EDN1/TNF/PTGS2/PTGIS	7
BP	GO:0080164	regulation of nitric oxide metabolic process	7/44	65/18903	1.41E-10	6.36E-08	3.34E-08	IL1B/KLF4/CD36/EDN1/TNF/PTGS2/PTGIS	7
BP	GO:0033559	unsaturated fatty acid metabolic process	8/44	115/18903	2.17E-10	8.12E-08	4.26E-08	IL1B/ELOVL4/EDN1/PTGS1/CYP2E1/SCD5/PTGS2/PTGIS	8
BP	GO:0006809	nitric oxide biosynthetic process	7/44	76/18903	4.35E-10	1.40E-07	7.35E-08	IL1B/KLF4/CD36/EDN1/TNF/PTGS2/PTGIS	7
BP	GO:0045429	positive regulation of nitric oxide biosynthetic process	6/44	42/18903	5.50E-10	1.55E-07	8.11E-08	IL1B/KLF4/CD36/EDN1/TNF/PTGS2	6
BP	GO:1904407	positive regulation of nitric oxide metabolic process	6/44	44/18903	7.37E-10	1.67E-07	8.77E-08	IL1B/KLF4/CD36/EDN1/TNF/PTGS2	6
BP	GO:0046209	nitric oxide metabolic process	7/44	82/18903	7.49E-10	1.67E-07	8.77E-08	IL1B/KLF4/CD36/EDN1/TNF/PTGS2/PTGIS	7
BP	GO:2001057	reactive nitrogen species metabolic process	7/44	83/18903	8.17E-10	1.67E-07	8.77E-08	IL1B/KLF4/CD36/EDN1/TNF/PTGS2/PTGIS	7
BP	GO:0006631	fatty acid metabolic process	11/44	400/18903	1.36E-09	2.55E-07	1.34E-07	IL1B/CD36/ELOVL4/EDN1/ABHD5/PTGS1/PPARD/CYP2E1/SCD5/PTGS2/PTGIS	11
BP	GO:0006633	fatty acid biosynthetic process	8/44	164/18903	3.68E-09	6.36E-07	3.34E-07	IL1B/ELOVL4/EDN1/PTGS1/CYP2E1/SCD5/PTGS2/PTGIS	8
BP	GO:0051235	maintenance of location	10/44	342/18903	4.74E-09	7.61E-07	4.00E-07	IL1B/S100A9/CD36/ABHD5/SLC8A1/PPARD/S100A8/ABCA1/TNF/PDE4D	10
BP	GO:1903522	regulation of blood circulation	9/44	263/18903	7.90E-09	1.18E-06	6.22E-07	DOCK4/PDE4B/DOCK5/EDN1/SLC8A1/TNF/PDE4D/PTGS2/HOPX	9
BP	GO:0001516	prostaglandin biosynthetic process	5/44	32/18903	1.04E-08	1.37E-06	7.21E-07	IL1B/EDN1/PTGS1/PTGS2/PTGIS	5
BP	GO:0046457	prostanoid biosynthetic process	5/44	32/18903	1.04E-08	1.37E-06	7.21E-07	IL1B/EDN1/PTGS1/PTGS2/PTGIS	5
BP	GO:0072330	monocarboxylic acid biosynthetic process	8/44	218/18903	3.41E-08	4.19E-06	2.20E-06	IL1B/ELOVL4/EDN1/PTGS1/CYP2E1/SCD5/PTGS2/PTGIS	8
BP	GO:0051384	response to glucocorticoid	7/44	142/18903	3.53E-08	4.19E-06	2.20E-06	AREG/FOS/IL1RN/EDN1/TNF/PTGS2/NEFL	7
BP	GO:0035296	regulation of tube diameter	7/44	147/18903	4.49E-08	4.54E-06	2.38E-06	DOCK4/DOCK5/EDN1/SLC8A1/PPARD/TNF/PTGS2	7
BP	GO:0097746	blood vessel diameter maintenance	7/44	147/18903	4.49E-08	4.54E-06	2.38E-06	DOCK4/DOCK5/EDN1/SLC8A1/PPARD/TNF/PTGS2	7
BP	GO:0006979	response to oxidative stress	10/44	434/18903	4.53E-08	4.54E-06	2.38E-06	AREG/FOS/CD36/EDN1/SLC8A1/PTGS1/CYP2E1/TNF/VKORC1L1/PTGS2	10
BP	GO:0035150	regulation of tube size	7/44	148/18903	4.70E-08	4.54E-06	2.38E-06	DOCK4/DOCK5/EDN1/SLC8A1/PPARD/TNF/PTGS2	7
BP	GO:0019915	lipid storage	6/44	87/18903	4.90E-08	4.54E-06	2.38E-06	IL1B/CD36/ABHD5/PPARD/ABCA1/TNF	6
BP	GO:0046394	carboxylic acid biosynthetic process	9/44	326/18903	5.04E-08	4.54E-06	2.38E-06	IL1B/ELOVL4/EDN1/ALDH1A1/PTGS1/CYP2E1/SCD5/PTGS2/PTGIS	9
BP	GO:0016053	organic acid biosynthetic process	9/44	328/18903	5.31E-08	4.60E-06	2.41E-06	IL1B/ELOVL4/EDN1/ALDH1A1/PTGS1/CYP2E1/SCD5/PTGS2/PTGIS	9
BP	GO:0086103	G protein-coupled receptor signaling pathway involved in heart process	4/44	18/18903	7.63E-08	6.36E-06	3.34E-06	PDE4B/CDC42/EDN1/PDE4D	4
BP	GO:0009636	response to toxic substance	8/44	250/18903	9.83E-08	7.69E-06	4.04E-06	S100A9/FOS/CD36/ALDH1A1/PTGS1/TNF/PTGS2/NEFL	8
BP	GO:0031960	response to corticosteroid	7/44	165/18903	9.92E-08	7.69E-06	4.04E-06	AREG/FOS/IL1RN/EDN1/TNF/PTGS2/NEFL	7
BP	GO:0006692	prostanoid metabolic process	5/44	50/18903	1.06E-07	7.69E-06	4.04E-06	IL1B/EDN1/PTGS1/PTGS2/PTGIS	5
BP	GO:0006693	prostaglandin metabolic process	5/44	50/18903	1.06E-07	7.69E-06	4.04E-06	IL1B/EDN1/PTGS1/PTGS2/PTGIS	5
BP	GO:0006937	regulation of muscle contraction	7/44	174/18903	1.43E-07	1.00E-05	5.27E-06	DOCK4/PDE4B/DOCK5/EDN1/SLC8A1/PDE4D/PTGS2	7
BP	GO:0010883	regulation of lipid storage	5/44	54/18903	1.57E-07	1.07E-05	5.62E-06	CD36/ABHD5/PPARD/ABCA1/TNF	5
BP	GO:0003018	vascular process in circulatory system	8/44	270/18903	1.77E-07	1.16E-05	6.11E-06	DOCK4/CD36/DOCK5/EDN1/SLC8A1/PPARD/TNF/PTGS2	8
BP	GO:0010888	negative regulation of lipid storage	4/44	22/18903	1.81E-07	1.16E-05	6.11E-06	ABHD5/PPARD/ABCA1/TNF	4
BP	GO:1905952	regulation of lipid localization	7/44	185/18903	2.17E-07	1.35E-05	7.11E-06	IL1B/CD36/EDN1/ABHD5/PPARD/ABCA1/TNF	7
BP	GO:0046456	icosanoid biosynthetic process	5/44	61/18903	2.92E-07	1.77E-05	9.32E-06	IL1B/EDN1/PTGS1/PTGS2/PTGIS	5
BP	GO:0034114	regulation of heterotypic cell-cell adhesion	4/44	25/18903	3.12E-07	1.85E-05	9.68E-06	IL1B/KLF4/IL1RN/TNF	4
BP	GO:0050727	regulation of inflammatory response	9/44	414/18903	3.82E-07	2.18E-05	1.14E-05	IL1B/S100A9/KLF4/METRNL/PPARD/S100A8/TNF/PTGS2/PTGIS	9
BP	GO:0097237	cellular response to toxic substance	6/44	123/18903	3.87E-07	2.18E-05	1.14E-05	S100A9/CD36/ALDH1A1/PTGS1/TNF/PTGS2	6
BP	GO:0014829	vascular associated smooth muscle contraction	4/44	27/18903	4.31E-07	2.36E-05	1.24E-05	DOCK4/DOCK5/EDN1/SLC8A1	4
BP	GO:0006690	icosanoid metabolic process	6/44	126/18903	4.46E-07	2.39E-05	1.26E-05	IL1B/EDN1/PTGS1/CYP2E1/PTGS2/PTGIS	6
BP	GO:0046683	response to organophosphorus	6/44	128/18903	4.90E-07	2.56E-05	1.35E-05	THBD/IL1B/AREG/FOS/SLC8A1/PTGS2	6
BP	GO:0014823	response to activity	5/44	70/18903	5.85E-07	2.99E-05	1.57E-05	FOS/METRNL/EDN1/PPARD/TNF	5
BP	GO:0071222	cellular response to lipopolysaccharide	7/44	222/18903	7.43E-07	3.71E-05	1.95E-05	IL1B/PDE4B/TRIB1/CD36/PPARD/ABCA1/TNF	7
BP	GO:0051090	regulation of DNA-binding transcription factor activity	9/44	454/18903	8.26E-07	4.03E-05	2.11E-05	IL1B/S100A9/KLF4/TRIB1/CD36/EDN1/S100A8/TNF/PTGIS	9
BP	GO:0003012	muscle system process	9/44	455/18903	8.41E-07	4.03E-05	2.11E-05	DOCK4/IL1B/PDE4B/DOCK5/EDN1/SLC8A1/TNF/PDE4D/PTGS2	9
BP	GO:0014074	response to purine-containing compound	6/44	142/18903	9.02E-07	4.23E-05	2.22E-05	THBD/IL1B/AREG/FOS/SLC8A1/PTGS2	6
BP	GO:0002790	peptide secretion	7/44	230/18903	9.42E-07	4.32E-05	2.27E-05	IL1B/IL1RN/EDN1/PPARD/S100A8/ABCA1/TNF	7
BP	GO:0048545	response to steroid hormone	8/44	339/18903	9.95E-07	4.48E-05	2.35E-05	AREG/FOS/IL1RN/EDN1/PPARD/TNF/PTGS2/NEFL	8
BP	GO:0071219	cellular response to molecule of bacterial origin	7/44	234/18903	1.06E-06	4.66E-05	2.45E-05	IL1B/PDE4B/TRIB1/CD36/PPARD/ABCA1/TNF	7
BP	GO:0006936	muscle contraction	8/44	351/18903	1.29E-06	5.49E-05	2.88E-05	DOCK4/PDE4B/DOCK5/EDN1/SLC8A1/TNF/PDE4D/PTGS2	8
BP	GO:0071456	cellular response to hypoxia	6/44	151/18903	1.29E-06	5.49E-05	2.88E-05	FOS/EDN1/SLC8A1/PPARD/PTGS2/PTGIS	6
BP	GO:0042310	vasoconstriction	5/44	83/18903	1.37E-06	5.71E-05	3.00E-05	DOCK4/DOCK5/EDN1/SLC8A1/PTGS2	5
BP	GO:0045834	positive regulation of lipid metabolic process	6/44	154/18903	1.45E-06	5.93E-05	3.11E-05	IL1B/CDC42/ABHD5/PPARD/TNF/PTGS2	6
BP	GO:0033002	muscle cell proliferation	7/44	247/18903	1.52E-06	6.09E-05	3.20E-05	CDKN1A/TRIB1/FOS/EDN1/PPARD/TNF/PTGS2	7
BP	GO:0001667	ameboidal-type cell migration	9/44	492/18903	1.61E-06	6.34E-05	3.33E-05	KLF4/DOCK5/CDC42/EDN1/SLC8A1/PPARD/TNF/PTGS2/SPARC	9
BP	GO:0060047	heart contraction	7/44	250/18903	1.64E-06	6.37E-05	3.35E-05	PDE4B/CDC42/EDN1/SLC8A1/TNF/PDE4D/HOPX	7
BP	GO:0036294	cellular response to decreased oxygen levels	6/44	159/18903	1.75E-06	6.66E-05	3.50E-05	FOS/EDN1/SLC8A1/PPARD/PTGS2/PTGIS	6
BP	GO:0015833	peptide transport	7/44	254/18903	1.83E-06	6.85E-05	3.59E-05	IL1B/IL1RN/EDN1/PPARD/S100A8/ABCA1/TNF	7
BP	GO:0001660	fever generation	3/44	11/18903	1.92E-06	6.98E-05	3.66E-05	IL1B/TNF/PTGS2	3
BP	GO:0090257	regulation of muscle system process	7/44	256/18903	1.92E-06	6.98E-05	3.66E-05	DOCK4/PDE4B/DOCK5/EDN1/SLC8A1/PDE4D/PTGS2	7
BP	GO:0003015	heart process	7/44	261/18903	2.19E-06	7.69E-05	4.04E-05	PDE4B/CDC42/EDN1/SLC8A1/TNF/PDE4D/HOPX	7
BP	GO:0071216	cellular response to biotic stimulus	7/44	261/18903	2.19E-06	7.69E-05	4.04E-05	IL1B/PDE4B/TRIB1/CD36/PPARD/ABCA1/TNF	7
BP	GO:0031650	regulation of heat generation	3/44	12/18903	2.55E-06	8.83E-05	4.64E-05	IL1B/TNF/PTGS2	3
BP	GO:0014002	astrocyte development	4/44	42/18903	2.68E-06	9.13E-05	4.79E-05	IL1B/S100A9/S100A8/TNF	4
BP	GO:0048660	regulation of smooth muscle cell proliferation	6/44	175/18903	3.05E-06	0.000100802	5.29E-05	CDKN1A/TRIB1/EDN1/PPARD/TNF/PTGS2	6
BP	GO:0071453	cellular response to oxygen levels	6/44	175/18903	3.05E-06	0.000100802	5.29E-05	FOS/EDN1/SLC8A1/PPARD/PTGS2/PTGIS	6
BP	GO:0050900	leukocyte migration	8/44	398/18903	3.29E-06	0.000106421	5.59E-05	IL1B/PDE4B/S100A9/ICAM1/CDC42/EDN1/S100A8/TNF	8
BP	GO:0070486	leukocyte aggregation	3/44	13/18903	3.31E-06	0.000106421	5.59E-05	IL1B/S100A9/S100A8	3
BP	GO:0048659	smooth muscle cell proliferation	6/44	179/18903	3.47E-06	0.000110017	5.77E-05	CDKN1A/TRIB1/EDN1/PPARD/TNF/PTGS2	6
BP	GO:0030593	neutrophil chemotaxis	5/44	106/18903	4.60E-06	0.00014209	7.46E-05	IL1B/PDE4B/S100A9/EDN1/S100A8	5
BP	GO:0061028	establishment of endothelial barrier	4/44	48/18903	4.61E-06	0.00014209	7.46E-05	IL1B/ICAM1/TNF/PDE4D	4
BP	GO:0001666	response to hypoxia	7/44	296/18903	5.02E-06	0.000150493	7.90E-05	FOS/EDN1/SLC8A1/PPARD/TNF/PTGS2/PTGIS	7
BP	GO:0042886	amide transport	7/44	296/18903	5.02E-06	0.000150493	7.90E-05	IL1B/IL1RN/EDN1/PPARD/S100A8/ABCA1/TNF	7
BP	GO:0031099	regeneration	6/44	192/18903	5.20E-06	0.00015394	8.08E-05	KLF4/CDKN1A/PPARD/TNF/HOPX/NEFL	6
BP	GO:0009410	response to xenobiotic stimulus	8/44	432/18903	6.01E-06	0.000175546	9.21E-05	IL1B/PDE4B/FOS/EDN1/SLC8A1/CYP2E1/TNF/PTGS2	8
BP	GO:0006939	smooth muscle contraction	5/44	113/18903	6.30E-06	0.000181442	9.52E-05	DOCK4/DOCK5/EDN1/SLC8A1/PTGS2	5
BP	GO:0032102	negative regulation of response to external stimulus	8/44	436/18903	6.43E-06	0.000181442	9.52E-05	THBD/KLF4/TRIB1/METRNL/EDN1/PPARD/TNF/PTGIS	8
BP	GO:0045986	negative regulation of smooth muscle contraction	3/44	16/18903	6.45E-06	0.000181442	9.52E-05	DOCK4/DOCK5/PTGS2	3
BP	GO:0036293	response to decreased oxygen levels	7/44	309/18903	6.65E-06	0.000184647	9.69E-05	FOS/EDN1/SLC8A1/PPARD/TNF/PTGS2/PTGIS	7
BP	GO:1990748	cellular detoxification	5/44	115/18903	6.86E-06	0.000188275	9.88E-05	S100A9/CD36/ALDH1A1/PTGS1/PTGS2	5
BP	GO:0042060	wound healing	8/44	442/18903	7.10E-06	0.000192538	0.000101066	THBD/CDKN1A/CD36/EDN1/PPARD/S100A8/NRG1/TNF	8
BP	GO:0000302	response to reactive oxygen species	6/44	204/18903	7.36E-06	0.000197191	0.000103508	AREG/FOS/CD36/EDN1/SLC8A1/CYP2E1	6
BP	GO:0021782	glial cell development	5/44	117/18903	7.47E-06	0.000197605	0.000103725	IL1B/S100A9/S100A8/NRG1/TNF	5
BP	GO:0031649	heat generation	3/44	17/18903	7.82E-06	0.000202266	0.000106172	IL1B/TNF/PTGS2	3
BP	GO:0055119	relaxation of cardiac muscle	3/44	17/18903	7.82E-06	0.000202266	0.000106172	PDE4B/SLC8A1/PDE4D	3
BP	GO:0015718	monocarboxylic acid transport	5/44	119/18903	8.11E-06	0.000207341	0.000108836	IL1B/CD36/EDN1/TNF/PTGS2	5
BP	GO:0044703	multi-organism reproductive process	6/44	209/18903	8.45E-06	0.000213747	0.000112198	THBD/IL1B/FOS/EDN1/PPARD/PTGS2	6
BP	GO:0045446	endothelial cell differentiation	5/44	121/18903	8.80E-06	0.000219908	0.000115433	IL1B/ICAM1/NRG1/TNF/PDE4D	5
BP	GO:0009612	response to mechanical stimulus	6/44	211/18903	8.93E-06	0.000220732	0.000115865	IL1B/FOS/EDN1/SLC8A1/TNF/PTGS2	6
BP	GO:0030730	sequestering of triglyceride	3/44	18/18903	9.37E-06	0.000226691	0.000118993	IL1B/ABHD5/TNF	3
BP	GO:0032310	prostaglandin secretion	3/44	18/18903	9.37E-06	0.000226691	0.000118993	IL1B/EDN1/PTGS2	3
BP	GO:0008016	regulation of heart contraction	6/44	214/18903	9.68E-06	0.000231609	0.000121574	PDE4B/EDN1/SLC8A1/TNF/PDE4D/HOPX	6
BP	GO:0019369	arachidonic acid metabolic process	4/44	58/18903	9.88E-06	0.000234076	0.000122869	PTGS1/CYP2E1/PTGS2/PTGIS	4
BP	GO:0044706	multi-multicellular organism process	6/44	218/18903	1.08E-05	0.000252019	0.000132288	THBD/IL1B/FOS/EDN1/PPARD/PTGS2	6
BP	GO:0002523	leukocyte migration involved in inflammatory response	3/44	19/18903	1.11E-05	0.00025247	0.000132524	S100A9/S100A8/TNF	3
BP	GO:0002544	chronic inflammatory response	3/44	19/18903	1.11E-05	0.00025247	0.000132524	S100A9/S100A8/TNF	3
BP	GO:0010885	regulation of cholesterol storage	3/44	19/18903	1.11E-05	0.00025247	0.000132524	CD36/PPARD/ABCA1	3
BP	GO:0070482	response to oxygen levels	7/44	337/18903	1.17E-05	0.000263052	0.000138079	FOS/EDN1/SLC8A1/PPARD/TNF/PTGS2/PTGIS	7
BP	GO:0034113	heterotypic cell-cell adhesion	4/44	61/18903	1.21E-05	0.000266798	0.000140046	IL1B/KLF4/IL1RN/TNF	4
BP	GO:1902893	regulation of miRNA transcription	4/44	61/18903	1.21E-05	0.000266798	0.000140046	KLF4/FOS/PPARD/TNF	4
BP	GO:0071621	granulocyte chemotaxis	5/44	130/18903	1.25E-05	0.000269813	0.000141628	IL1B/PDE4B/S100A9/EDN1/S100A8	5
BP	GO:1990266	neutrophil migration	5/44	130/18903	1.25E-05	0.000269813	0.000141628	IL1B/PDE4B/S100A9/EDN1/S100A8	5
BP	GO:0061614	miRNA transcription	4/44	62/18903	1.29E-05	0.000276581	0.000145181	KLF4/FOS/PPARD/TNF	4
BP	GO:0015732	prostaglandin transport	3/44	20/18903	1.30E-05	0.000276958	0.000145378	IL1B/EDN1/PTGS2	3
BP	GO:0010876	lipid localization	8/44	483/18903	1.35E-05	0.000284611	0.000149396	IL1B/CD36/EDN1/ABHD5/PPARD/ABCA1/TNF/PTGS2	8
BP	GO:0031663	lipopolysaccharide-mediated signaling pathway	4/44	63/18903	1.38E-05	0.000286643	0.000150463	IL1B/TRIB1/CD36/TNF	4
BP	GO:0019229	regulation of vasoconstriction	4/44	64/18903	1.47E-05	0.000302436	0.000158752	DOCK4/DOCK5/EDN1/PTGS2	4
BP	GO:0010878	cholesterol storage	3/44	21/18903	1.52E-05	0.000310334	0.000162898	CD36/PPARD/ABCA1	3
BP	GO:0001885	endothelial cell development	4/44	65/18903	1.56E-05	0.000310334	0.000162898	IL1B/ICAM1/TNF/PDE4D	4
BP	GO:0006940	regulation of smooth muscle contraction	4/44	65/18903	1.56E-05	0.000310334	0.000162898	DOCK4/DOCK5/EDN1/PTGS2	4
BP	GO:1905953	negative regulation of lipid localization	4/44	65/18903	1.56E-05	0.000310334	0.000162898	ABHD5/PPARD/ABCA1/TNF	4
BP	GO:0009743	response to carbohydrate	6/44	234/18903	1.61E-05	0.000317266	0.000166537	IL1B/ICAM1/SLC8A1/PPARD/TNF/PTGS2	6
BP	GO:0003158	endothelium development	5/44	139/18903	1.72E-05	0.000337478	0.000177146	IL1B/ICAM1/NRG1/TNF/PDE4D	5
BP	GO:0010631	epithelial cell migration	7/44	366/18903	1.99E-05	0.000386352	0.000202801	KLF4/DOCK5/EDN1/PPARD/TNF/PTGS2/SPARC	7
BP	GO:0045444	fat cell differentiation	6/44	244/18903	2.04E-05	0.000391596	0.000205554	KLF4/METRNL/MEX3C/PPARD/TNF/PTGS2	6
BP	GO:0090132	epithelium migration	7/44	369/18903	2.10E-05	0.000400251	0.000210097	KLF4/DOCK5/EDN1/PPARD/TNF/PTGS2/SPARC	7
BP	GO:0045598	regulation of fat cell differentiation	5/44	147/18903	2.26E-05	0.000427239	0.000224263	METRNL/MEX3C/PPARD/TNF/PTGS2	5
BP	GO:0090130	tissue migration	7/44	374/18903	2.29E-05	0.000429078	0.000225228	KLF4/DOCK5/EDN1/PPARD/TNF/PTGS2/SPARC	7
BP	GO:2000628	regulation of miRNA metabolic process	4/44	74/18903	2.61E-05	0.000481561	0.000252777	KLF4/FOS/PPARD/TNF	4
BP	GO:0045932	negative regulation of muscle contraction	3/44	25/18903	2.61E-05	0.000481561	0.000252777	DOCK4/DOCK5/PTGS2	3
BP	GO:0050729	positive regulation of inflammatory response	5/44	154/18903	2.83E-05	0.000508706	0.000267026	IL1B/S100A9/S100A8/TNF/PTGS2	5
BP	GO:0051092	positive regulation of NF-kappaB transcription factor activity	5/44	154/18903	2.83E-05	0.000508706	0.000267026	IL1B/S100A9/CD36/S100A8/TNF	5
BP	GO:0098754	detoxification	5/44	154/18903	2.83E-05	0.000508706	0.000267026	S100A9/CD36/ALDH1A1/PTGS1/PTGS2	5
BP	GO:0035994	response to muscle stretch	3/44	26/18903	2.95E-05	0.000526235	0.000276227	FOS/EDN1/SLC8A1	3
BP	GO:0045927	positive regulation of growth	6/44	261/18903	2.97E-05	0.000526899	0.000276576	S100A9/CDC42/EDN1/PPARD/S100A8/HOPX	6
BP	GO:0032729	positive regulation of interferon-gamma production	4/44	77/18903	3.05E-05	0.000536605	0.000281671	IL1B/PDE4B/TNF/PDE4D	4
BP	GO:0097530	granulocyte migration	5/44	158/18903	3.20E-05	0.000557454	0.000292614	IL1B/PDE4B/S100A9/EDN1/S100A8	5
BP	GO:0051091	positive regulation of DNA-binding transcription factor activity	6/44	266/18903	3.31E-05	0.000572475	0.000300499	IL1B/S100A9/CD36/EDN1/S100A8/TNF	6
BP	GO:0120254	olefinic compound metabolic process	5/44	160/18903	3.39E-05	0.00058304	0.000306045	ALDH1A1/PTGS1/CYP2E1/PTGS2/PTGIS	5
BP	GO:0002675	positive regulation of acute inflammatory response	3/44	28/18903	3.70E-05	0.000630862	0.000331147	IL1B/TNF/PTGS2	3
BP	GO:0048708	astrocyte differentiation	4/44	82/18903	3.91E-05	0.00066185	0.000347413	IL1B/S100A9/S100A8/TNF	4
BP	GO:1903034	regulation of response to wounding	5/44	172/18903	4.80E-05	0.000805145	0.000422631	THBD/KLF4/CD36/EDN1/TNF	5
BP	GO:0014910	regulation of smooth muscle cell migration	4/44	87/18903	4.94E-05	0.000822822	0.000431909	DOCK4/TRIB1/DOCK5/PPARD	4
BP	GO:0010632	regulation of epithelial cell migration	6/44	292/18903	5.56E-05	0.000907181	0.000476191	KLF4/DOCK5/EDN1/TNF/PTGS2/SPARC	6
BP	GO:0033198	response to ATP	3/44	32/18903	5.57E-05	0.000907181	0.000476191	IL1B/SLC8A1/PTGS2	3
BP	GO:0010586	miRNA metabolic process	4/44	90/18903	5.64E-05	0.000907181	0.000476191	KLF4/FOS/PPARD/TNF	4
BP	GO:0051591	response to cAMP	4/44	90/18903	5.64E-05	0.000907181	0.000476191	THBD/AREG/FOS/SLC8A1	4
BP	GO:0001659	temperature homeostasis	5/44	178/18903	5.64E-05	0.000907181	0.000476191	IL1B/CD36/ALDH1A1/TNF/PTGS2	5
BP	GO:0032743	positive regulation of interleukin-2 production	3/44	34/18903	6.69E-05	0.001060798	0.000556826	IL1B/PDE4B/PDE4D	3
BP	GO:0034405	response to fluid shear stress	3/44	34/18903	6.69E-05	0.001060798	0.000556826	KLF4/ABCA1/PTGS2	3
BP	GO:0014909	smooth muscle cell migration	4/44	95/18903	6.97E-05	0.001096066	0.000575338	DOCK4/TRIB1/DOCK5/PPARD	4
BP	GO:0090075	relaxation of muscle	3/44	35/18903	7.31E-05	0.001138674	0.000597704	PDE4B/SLC8A1/PDE4D	3
BP	GO:0010720	positive regulation of cell development	6/44	307/18903	7.34E-05	0.001138674	0.000597704	IL1B/TRIB1/DOCK5/CDC42/TNF/NEFL	6
BP	GO:0007565	female pregnancy	5/44	189/18903	7.50E-05	0.001155868	0.000606729	THBD/IL1B/FOS/PPARD/PTGS2	5
BP	GO:0042063	gliogenesis	6/44	310/18903	7.74E-05	0.001185073	0.000622059	IL1B/AREG/S100A9/S100A8/NRG1/TNF	6
BP	GO:0008217	regulation of blood pressure	5/44	191/18903	7.88E-05	0.001198418	0.000629064	EDN1/PTGS1/TNF/PDE4D/PTGS2	5
BP	GO:0006909	phagocytosis	6/44	314/18903	8.31E-05	0.001246366	0.000654233	IL1B/CD36/JMJD6/CDC42/ABCA1/TNF	6
BP	GO:0019932	second-messenger-mediated signaling	6/44	314/18903	8.31E-05	0.001246366	0.000654233	CD36/EDN1/SLC8A1/NRG1/TNF/PDE4D	6
BP	GO:0098869	cellular oxidant detoxification	4/44	100/18903	8.51E-05	0.001267758	0.000665462	S100A9/CD36/PTGS1/PTGS2	4
BP	GO:0003161	cardiac conduction system development	3/44	37/18903	8.65E-05	0.001272161	0.000667773	CDC42/NRG1/HOPX	3
BP	GO:0051385	response to mineralocorticoid	3/44	37/18903	8.65E-05	0.001272161	0.000667773	FOS/EDN1/NEFL	3
BP	GO:0015908	fatty acid transport	4/44	101/18903	8.84E-05	0.001292136	0.000678258	IL1B/CD36/EDN1/PPARD	4
BP	GO:0032103	positive regulation of response to external stimulus	7/44	464/18903	8.96E-05	0.001300723	0.000682765	THBD/IL1B/S100A9/EDN1/S100A8/TNF/PTGS2	7
BP	GO:0060326	cell chemotaxis	6/44	319/18903	9.06E-05	0.001307232	0.000686182	DOCK4/IL1B/PDE4B/S100A9/EDN1/S100A8	6
BP	GO:0009746	response to hexose	5/44	199/18903	9.57E-05	0.001370958	0.000719633	ICAM1/SLC8A1/PPARD/TNF/PTGS2	5
BP	GO:0023061	signal release	7/44	470/18903	9.71E-05	0.00138251	0.000725696	IL1B/IL1RN/EDN1/PPARD/ABCA1/TNF/PTGS2	7
BP	GO:0045923	positive regulation of fatty acid metabolic process	3/44	40/18903	0.000109464	0.001546426	0.000811738	IL1B/PPARD/PTGS2	3
BP	GO:0043281	regulation of cysteine-type endopeptidase activity involved in apoptotic process	5/44	205/18903	0.000110005	0.001546426	0.000811738	S100A9/KLF4/S100A8/TNF/PTGS2	5
BP	GO:0002027	regulation of heart rate	4/44	107/18903	0.000110655	0.001546426	0.000811738	EDN1/SLC8A1/TNF/PDE4D	4
BP	GO:0014812	muscle cell migration	4/44	108/18903	0.000114717	0.001589301	0.000834243	DOCK4/TRIB1/DOCK5/PPARD	4
BP	GO:0034284	response to monosaccharide	5/44	207/18903	0.000115136	0.001589301	0.000834243	ICAM1/SLC8A1/PPARD/TNF/PTGS2	5
BP	GO:0150077	regulation of neuroinflammatory response	3/44	41/18903	0.000117914	0.001617723	0.000849163	IL1B/TNF/PTGS2	3
BP	GO:0001676	long-chain fatty acid metabolic process	4/44	111/18903	0.000127553	0.001728883	0.000907512	PTGS1/CYP2E1/PTGS2/PTGIS	4
BP	GO:0071347	cellular response to interleukin-1	4/44	111/18903	0.000127553	0.001728883	0.000907512	IL1B/IL1RN/EDN1/PTGIS	4
BP	GO:0070371	ERK1 and ERK2 cascade	6/44	340/18903	0.000128507	0.001731386	0.000908826	IL1B/ICAM1/CD36/EDN1/NRG1/TNF	6
BP	GO:0016049	cell growth	7/44	493/18903	0.000130627	0.001749468	0.000918317	S100A9/CDKN1A/CDC42/EDN1/MEX3C/PPARD/S100A8	7
BP	GO:0033674	positive regulation of kinase activity	7/44	496/18903	0.000135624	0.001777487	0.000933025	IL1B/AREG/CDKN1A/CDC42/EDN1/NRG1/TNF	7
BP	GO:0043410	positive regulation of MAPK cascade	7/44	496/18903	0.000135624	0.001777487	0.000933025	IL1B/ICAM1/CD36/CDC42/EDN1/NRG1/TNF	7
BP	GO:0097009	energy homeostasis	3/44	43/18903	0.000136065	0.001777487	0.000933025	CD36/METRNL/MEX3C	3
BP	GO:1904659	glucose transmembrane transport	4/44	113/18903	0.000136669	0.001777487	0.000933025	IL1B/EDN1/PPARD/TNF	4
BP	GO:1905954	positive regulation of lipid localization	4/44	113/18903	0.000136669	0.001777487	0.000933025	IL1B/CD36/EDN1/ABCA1	4
BP	GO:0062197	cellular response to chemical stress	6/44	345/18903	0.000139154	0.001799399	0.000944527	FOS/CD36/EDN1/TNF/VKORC1L1/PTGS2	6
BP	GO:0002526	acute inflammatory response	4/44	114/18903	0.0001414	0.001817996	0.000954288	IL1B/S100A8/TNF/PTGS2	4
BP	GO:0019216	regulation of lipid metabolic process	6/44	347/18903	0.000143603	0.001835837	0.000963653	IL1B/CDC42/ABHD5/PPARD/TNF/PTGS2	6
BP	GO:0045840	positive regulation of mitotic nuclear division	3/44	44/18903	0.000145785	0.001853193	0.000972764	IL1B/EDN1/TNF	3
BP	GO:0008645	hexose transmembrane transport	4/44	116/18903	0.000151215	0.00191143	0.001003333	IL1B/EDN1/PPARD/TNF	4
BP	GO:0006775	fat-soluble vitamin metabolic process	3/44	45/18903	0.000155944	0.001949304	0.001023213	PPARD/TNF/VKORC1L1	3
BP	GO:1904646	cellular response to amyloid-beta	3/44	45/18903	0.000155944	0.001949304	0.001023213	ICAM1/CD36/TNF	3
BP	GO:0007088	regulation of mitotic nuclear division	4/44	118/18903	0.000161515	0.001996754	0.001048121	IL1B/CDC42/EDN1/TNF	4
BP	GO:0050830	defense response to Gram-positive bacterium	4/44	118/18903	0.000161515	0.001996754	0.001048121	IL1B/CD36/RNASE1/TNF	4
BP	GO:0015749	monosaccharide transmembrane transport	4/44	119/18903	0.000166851	0.00202927	0.001065188	IL1B/EDN1/PPARD/TNF	4
BP	GO:0032609	interferon-gamma production	4/44	119/18903	0.000166851	0.00202927	0.001065188	IL1B/PDE4B/TNF/PDE4D	4
BP	GO:0032649	regulation of interferon-gamma production	4/44	119/18903	0.000166851	0.00202927	0.001065188	IL1B/PDE4B/TNF/PDE4D	4
BP	GO:0030072	peptide hormone secretion	5/44	225/18903	0.000170035	0.00205687	0.001079676	IL1B/IL1RN/EDN1/PPARD/TNF	5
BP	GO:0010001	glial cell differentiation	5/44	227/18903	0.000177188	0.002114533	0.001109944	IL1B/S100A9/S100A8/NRG1/TNF	5
BP	GO:0140353	lipid export from cell	3/44	47/18903	0.000177621	0.002114533	0.001109944	IL1B/EDN1/PTGS2	3
BP	GO:1902895	positive regulation of miRNA transcription	3/44	47/18903	0.000177621	0.002114533	0.001109944	KLF4/FOS/TNF	3
BP	GO:0010594	regulation of endothelial cell migration	5/44	230/18903	0.000188346	0.002205173	0.001157522	KLF4/EDN1/TNF/PTGS2/SPARC	5
BP	GO:0002673	regulation of acute inflammatory response	3/44	48/18903	0.000189155	0.002205173	0.001157522	IL1B/TNF/PTGS2	3
BP	GO:0006953	acute-phase response	3/44	48/18903	0.000189155	0.002205173	0.001157522	IL1B/TNF/PTGS2	3
BP	GO:0032309	icosanoid secretion	3/44	48/18903	0.000189155	0.002205173	0.001157522	IL1B/EDN1/PTGS2	3
BP	GO:2000116	regulation of cysteine-type endopeptidase activity	5/44	235/18903	0.000208129	0.002413866	0.001267068	S100A9/KLF4/S100A8/TNF/PTGS2	5
BP	GO:1901653	cellular response to peptide	6/44	373/18903	0.000212438	0.002451212	0.001286671	IL1B/ICAM1/FOS/CD36/EDN1/TNF	6
BP	GO:2001233	regulation of apoptotic signaling pathway	6/44	374/18903	0.000215529	0.002474184	0.00129873	IL1B/S100A9/ICAM1/S100A8/TNF/PTGS2	6
BP	GO:0045471	response to ethanol	4/44	128/18903	0.000220775	0.002521539	0.001323587	FOS/S100A8/CYP2E1/TNF	4
BP	GO:0030595	leukocyte chemotaxis	5/44	240/18903	0.00022946	0.002607503	0.00136871	IL1B/PDE4B/S100A9/EDN1/S100A8	5
BP	GO:0048738	cardiac muscle tissue development	5/44	241/18903	0.000233919	0.002609958	0.001369999	CDC42/EDN1/SLC8A1/NRG1/HOPX	5
BP	GO:0003056	regulation of vascular associated smooth muscle contraction	2/44	10/18903	0.000235476	0.002609958	0.001369999	DOCK4/DOCK5	2
BP	GO:0003253	cardiac neural crest cell migration involved in outflow tract morphogenesis	2/44	10/18903	0.000235476	0.002609958	0.001369999	CDC42/EDN1	2
BP	GO:0034356	NAD biosynthesis via nicotinamide riboside salvage pathway	2/44	10/18903	0.000235476	0.002609958	0.001369999	NAMPT/PTGIS	2
BP	GO:1903596	regulation of gap junction assembly	2/44	10/18903	0.000235476	0.002609958	0.001369999	IL1B/HOPX	2
BP	GO:0097529	myeloid leukocyte migration	5/44	242/18903	0.000238444	0.0026299	0.001380467	IL1B/PDE4B/S100A9/EDN1/S100A8	5
BP	GO:0042742	defense response to bacterium	6/44	382/18903	0.000241554	0.002651207	0.001391651	IL1B/S100A9/CD36/RNASE1/S100A8/TNF	6
BP	GO:0034219	carbohydrate transmembrane transport	4/44	132/18903	0.000248371	0.002712786	0.001423975	IL1B/EDN1/PPARD/TNF	4
BP	GO:0051155	positive regulation of striated muscle cell differentiation	3/44	53/18903	0.000254124	0.002762215	0.001449921	EDN1/NRG1/HOPX	3
BP	GO:0007188	adenylate cyclase-modulating G protein-coupled receptor signaling pathway	5/44	248/18903	0.000267012	0.002888348	0.001516129	PDE4B/GNA15/EDN1/ABCA1/PDE4D	5
BP	GO:0014009	glial cell proliferation	3/44	54/18903	0.000268636	0.002892014	0.001518054	IL1B/AREG/TNF	3
BP	GO:1904645	response to amyloid-beta	3/44	55/18903	0.000283674	0.003007448	0.001578647	ICAM1/CD36/TNF	3
BP	GO:0061041	regulation of wound healing	4/44	137/18903	0.000286256	0.003007448	0.001578647	THBD/CD36/EDN1/TNF	4
BP	GO:0010887	negative regulation of cholesterol storage	2/44	11/18903	0.000287378	0.003007448	0.001578647	PPARD/ABCA1	2
BP	GO:0034115	negative regulation of heterotypic cell-cell adhesion	2/44	11/18903	0.000287378	0.003007448	0.001578647	KLF4/IL1RN	2
BP	GO:0070587	regulation of cell-cell adhesion involved in gastrulation	2/44	11/18903	0.000287378	0.003007448	0.001578647	KLF4/IL1RN	2
BP	GO:0086100	endothelin receptor signaling pathway	2/44	11/18903	0.000287378	0.003007448	0.001578647	CDC42/EDN1	2
BP	GO:0071900	regulation of protein serine/threonine kinase activity	6/44	395/18903	0.00028908	0.003011251	0.001580643	IL1B/CDKN1A/TRIB1/EDN1/SLC8A1/TNF	6
BP	GO:0097305	response to alcohol	5/44	253/18903	0.000292748	0.003035404	0.001593321	FOS/S100A8/CYP2E1/TNF/NEFL	5
BP	GO:0071715	icosanoid transport	3/44	56/18903	0.000299245	0.00307443	0.001613806	IL1B/EDN1/PTGS2	3
BP	GO:2000630	positive regulation of miRNA metabolic process	3/44	56/18903	0.000299245	0.00307443	0.001613806	KLF4/FOS/TNF	3
BP	GO:0014706	striated muscle tissue development	5/44	257/18903	0.00031466	0.003218119	0.00168923	CDC42/EDN1/SLC8A1/NRG1/HOPX	5
BP	GO:0070555	response to interleukin-1	4/44	141/18903	0.000319422	0.003252033	0.001707032	IL1B/IL1RN/EDN1/PTGIS	4
BP	GO:0048016	inositol phosphate-mediated signaling	3/44	58/18903	0.000332019	0.003365062	0.001766362	EDN1/NRG1/TNF	3
BP	GO:0061309	cardiac neural crest cell development involved in outflow tract morphogenesis	2/44	12/18903	0.000344344	0.003458811	0.001815573	CDC42/EDN1	2
BP	GO:0070586	cell-cell adhesion involved in gastrulation	2/44	12/18903	0.000344344	0.003458811	0.001815573	KLF4/IL1RN	2
BP	GO:0002763	positive regulation of myeloid leukocyte differentiation	3/44	59/18903	0.000349239	0.003461622	0.001817048	TRIB1/FOS/TNF	3
BP	GO:0007566	embryo implantation	3/44	59/18903	0.000349239	0.003461622	0.001817048	IL1B/PPARD/PTGS2	3
BP	GO:0051785	positive regulation of nuclear division	3/44	59/18903	0.000349239	0.003461622	0.001817048	IL1B/EDN1/TNF	3
BP	GO:0051783	regulation of nuclear division	4/44	145/18903	0.00035526	0.003505857	0.001840267	IL1B/CDC42/EDN1/TNF	4
BP	GO:0001508	action potential	4/44	146/18903	0.000364652	0.003582821	0.001880667	CD36/GNA15/SLC8A1/TNF	4
BP	GO:0051353	positive regulation of oxidoreductase activity	3/44	60/18903	0.000367024	0.003590455	0.001884674	IL1B/EDN1/TNF	3
BP	GO:0007159	leukocyte cell-cell adhesion	6/44	414/18903	0.000371473	0.003618247	0.001899262	IL1B/S100A9/KLF4/ICAM1/S100A8/TNF	6
BP	GO:0045860	positive regulation of protein kinase activity	6/44	420/18903	0.000400996	0.003874099	0.002033562	IL1B/AREG/CDKN1A/EDN1/NRG1/TNF	6
BP	GO:0043434	response to peptide hormone	6/44	421/18903	0.000406091	0.003874099	0.002033562	IL1B/AREG/FOS/EDN1/PTGS2/NEFL	6
BP	GO:0009214	cyclic nucleotide catabolic process	2/44	13/18903	0.00040635	0.003874099	0.002033562	PDE4B/PDE4D	2
BP	GO:0031392	regulation of prostaglandin biosynthetic process	2/44	13/18903	0.00040635	0.003874099	0.002033562	IL1B/PTGS2	2
BP	GO:0034616	response to laminar fluid shear stress	2/44	13/18903	0.00040635	0.003874099	0.002033562	KLF4/ABCA1	2
BP	GO:0001558	regulation of cell growth	6/44	422/18903	0.000411236	0.003887734	0.002040719	S100A9/CDKN1A/CDC42/EDN1/PPARD/S100A8	6
BP	GO:0060537	muscle tissue development	6/44	422/18903	0.000411236	0.003887734	0.002040719	FOS/CDC42/EDN1/SLC8A1/NRG1/HOPX	6
BP	GO:0010573	vascular endothelial growth factor production	3/44	63/18903	0.00042385	0.003916989	0.002056076	IL1B/TNF/PTGS2	3
BP	GO:0032623	interleukin-2 production	3/44	63/18903	0.00042385	0.003916989	0.002056076	IL1B/PDE4B/PDE4D	3
BP	GO:0032663	regulation of interleukin-2 production	3/44	63/18903	0.00042385	0.003916989	0.002056076	IL1B/PDE4B/PDE4D	3
BP	GO:0050994	regulation of lipid catabolic process	3/44	63/18903	0.00042385	0.003916989	0.002056076	IL1B/ABHD5/TNF	3
BP	GO:0070542	response to fatty acid	3/44	63/18903	0.00042385	0.003916989	0.002056076	CD36/EDN1/PTGS2	3
BP	GO:0062013	positive regulation of small molecule metabolic process	4/44	152/18903	0.000424776	0.003916989	0.002056076	IL1B/PPARD/TNF/PTGS2	4
BP	GO:0008643	carbohydrate transport	4/44	156/18903	0.000468597	0.004260927	0.002236613	IL1B/EDN1/PPARD/TNF	4
BP	GO:0006869	lipid transport	6/44	433/18903	0.000471275	0.004260927	0.002236613	IL1B/CD36/EDN1/PPARD/ABCA1/PTGS2	6
BP	GO:0032306	regulation of prostaglandin secretion	2/44	14/18903	0.000473374	0.004260927	0.002236613	IL1B/EDN1	2
BP	GO:0032308	positive regulation of prostaglandin secretion	2/44	14/18903	0.000473374	0.004260927	0.002236613	IL1B/EDN1	2
BP	GO:1901077	regulation of relaxation of muscle	2/44	14/18903	0.000473374	0.004260927	0.002236613	PDE4B/PDE4D	2
BP	GO:0043542	endothelial cell migration	5/44	281/18903	0.000473436	0.004260927	0.002236613	KLF4/EDN1/TNF/PTGS2/SPARC	5
BP	GO:0035051	cardiocyte differentiation	4/44	159/18903	0.000503514	0.004513568	0.002369227	CDC42/EDN1/SLC8A1/NRG1	4
BP	GO:1901224	positive regulation of NIK/NF-kappaB signaling	3/44	67/18903	0.000508002	0.004535736	0.002380863	IL1B/EDN1/TNF	3
BP	GO:0045936	negative regulation of phosphate metabolic process	6/44	440/18903	0.000512915	0.0045615	0.002394387	IL1B/CDKN1A/TRIB1/SLC8A1/TNF/PDE4D	6
BP	GO:0010563	negative regulation of phosphorus metabolic process	6/44	441/18903	0.000519091	0.004598249	0.002413677	IL1B/CDKN1A/TRIB1/SLC8A1/TNF/PDE4D	6
BP	GO:0034599	cellular response to oxidative stress	5/44	288/18903	0.000529481	0.004671891	0.002452333	FOS/CD36/EDN1/TNF/VKORC1L1	5
BP	GO:0010649	regulation of cell communication by electrical coupling	2/44	15/18903	0.000545393	0.004692155	0.00246297	SLC8A1/PDE4D	2
BP	GO:0032488	Cdc42 protein signal transduction	2/44	15/18903	0.000545393	0.004692155	0.00246297	CDC42/ABCA1	2
BP	GO:0034116	positive regulation of heterotypic cell-cell adhesion	2/44	15/18903	0.000545393	0.004692155	0.00246297	IL1B/TNF	2
BP	GO:0061307	cardiac neural crest cell differentiation involved in heart development	2/44	15/18903	0.000545393	0.004692155	0.00246297	CDC42/EDN1	2
BP	GO:0061308	cardiac neural crest cell development involved in heart development	2/44	15/18903	0.000545393	0.004692155	0.00246297	CDC42/EDN1	2
BP	GO:2001279	regulation of unsaturated fatty acid biosynthetic process	2/44	15/18903	0.000545393	0.004692155	0.00246297	IL1B/PTGS2	2
BP	GO:0046942	carboxylic acid transport	5/44	290/18903	0.000546375	0.004692155	0.00246297	IL1B/CD36/EDN1/TNF/PTGS2	5
BP	GO:0046879	hormone secretion	5/44	291/18903	0.000554973	0.004747871	0.002492216	IL1B/IL1RN/EDN1/PPARD/TNF	5
BP	GO:0051146	striated muscle cell differentiation	5/44	293/18903	0.000572475	0.004879047	0.002561072	DOCK5/EDN1/SLC8A1/NRG1/HOPX	5
BP	GO:0030193	regulation of blood coagulation	3/44	70/18903	0.000577667	0.004904721	0.002574548	THBD/CD36/EDN1	3
BP	GO:0009314	response to radiation	6/44	452/18903	0.000590936	0.004998519	0.002623784	THBD/CDKN1A/FOS/ELOVL4/TNF/PTGS2	6
BP	GO:0030307	positive regulation of cell growth	4/44	167/18903	0.000605655	0.00510383	0.002679063	S100A9/CDC42/EDN1/S100A8	4
BP	GO:0097193	intrinsic apoptotic signaling pathway	5/44	298/18903	0.000618047	0.005186536	0.002722477	S100A9/CDKN1A/S100A8/TNF/PTGS2	5
BP	GO:0051044	positive regulation of membrane protein ectodomain proteolysis	2/44	16/18903	0.000622384	0.005186536	0.002722477	IL1B/TNF	2
BP	GO:0090336	positive regulation of brown fat cell differentiation	2/44	16/18903	0.000622384	0.005186536	0.002722477	METRNL/PTGS2	2
BP	GO:0045600	positive regulation of fat cell differentiation	3/44	72/18903	0.00062734	0.00518939	0.002723974	METRNL/PPARD/PTGS2	3
BP	GO:1900046	regulation of hemostasis	3/44	72/18903	0.00062734	0.00518939	0.002723974	THBD/CD36/EDN1	3
BP	GO:0009914	hormone transport	5/44	300/18903	0.00063702	0.005250163	0.002755875	IL1B/IL1RN/EDN1/PPARD/TNF	5
BP	GO:0042246	tissue regeneration	3/44	73/18903	0.000653166	0.005344087	0.002805177	CDKN1A/PPARD/HOPX	3
BP	GO:0150076	neuroinflammatory response	3/44	73/18903	0.000653166	0.005344087	0.002805177	IL1B/TNF/PTGS2	3
BP	GO:0048662	negative regulation of smooth muscle cell proliferation	3/44	74/18903	0.000679662	0.005520724	0.002897896	CDKN1A/TRIB1/PPARD	3
BP	GO:0050766	positive regulation of phagocytosis	3/44	74/18903	0.000679662	0.005520724	0.002897896	IL1B/CD36/TNF	3
BP	GO:0017014	protein nitrosylation	2/44	17/18903	0.000704326	0.005580704	0.00292938	S100A9/S100A8	2
BP	GO:0018119	peptidyl-cysteine S-nitrosylation	2/44	17/18903	0.000704326	0.005580704	0.00292938	S100A9/S100A8	2
BP	GO:0051412	response to corticosterone	2/44	17/18903	0.000704326	0.005580704	0.00292938	FOS/NEFL	2
BP	GO:1901550	regulation of endothelial cell development	2/44	17/18903	0.000704326	0.005580704	0.00292938	IL1B/TNF	2
BP	GO:1903140	regulation of establishment of endothelial barrier	2/44	17/18903	0.000704326	0.005580704	0.00292938	IL1B/TNF	2
BP	GO:0032890	regulation of organic acid transport	3/44	75/18903	0.000706835	0.005580704	0.00292938	IL1B/EDN1/TNF	3
BP	GO:0050818	regulation of coagulation	3/44	75/18903	0.000706835	0.005580704	0.00292938	THBD/CD36/EDN1	3
BP	GO:0031349	positive regulation of defense response	5/44	307/18903	0.000706889	0.005580704	0.00292938	IL1B/S100A9/S100A8/TNF/PTGS2	5
BP	GO:0010469	regulation of signaling receptor activity	4/44	175/18903	0.000721732	0.005658177	0.002970047	AREG/EDN1/TNF/PDE4D	4
BP	GO:0051048	negative regulation of secretion	4/44	175/18903	0.000721732	0.005658177	0.002970047	IL1B/EDN1/NRG1/TNF	4
BP	GO:0010634	positive regulation of epithelial cell migration	4/44	176/18903	0.000737272	0.00575994	0.003023463	DOCK5/EDN1/PTGS2/SPARC	4
BP	GO:0031667	response to nutrient levels	6/44	474/18903	0.000757747	0.005899414	0.003096675	CDKN1A/FOS/SLC8A1/PPARD/TNF/PTGS2	6
BP	GO:0006919	activation of cysteine-type endopeptidase activity involved in apoptotic process	3/44	77/18903	0.000763239	0.005901335	0.003097683	S100A9/S100A8/TNF	3
BP	GO:0010827	regulation of glucose transmembrane transport	3/44	77/18903	0.000763239	0.005901335	0.003097683	IL1B/EDN1/TNF	3
BP	GO:0016264	gap junction assembly	2/44	18/18903	0.000791196	0.005952102	0.003124332	IL1B/HOPX	2
BP	GO:0038128	ERBB2 signaling pathway	2/44	18/18903	0.000791196	0.005952102	0.003124332	AREG/NRG1	2
BP	GO:0072567	chemokine (C-X-C motif) ligand 2 production	2/44	18/18903	0.000791196	0.005952102	0.003124332	KLF4/TNF	2
BP	GO:0150078	positive regulation of neuroinflammatory response	2/44	18/18903	0.000791196	0.005952102	0.003124332	IL1B/TNF	2
BP	GO:2000341	regulation of chemokine (C-X-C motif) ligand 2 production	2/44	18/18903	0.000791196	0.005952102	0.003124332	KLF4/TNF	2
BP	GO:0043154	negative regulation of cysteine-type endopeptidase activity involved in apoptotic process	3/44	78/18903	0.000792484	0.005952102	0.003124332	KLF4/TNF/PTGS2	3
BP	GO:0055117	regulation of cardiac muscle contraction	3/44	78/18903	0.000792484	0.005952102	0.003124332	PDE4B/SLC8A1/PDE4D	3
BP	GO:0061045	negative regulation of wound healing	3/44	78/18903	0.000792484	0.005952102	0.003124332	THBD/EDN1/TNF	3
BP	GO:0070372	regulation of ERK1 and ERK2 cascade	5/44	315/18903	0.000793614	0.005952102	0.003124332	IL1B/ICAM1/CD36/NRG1/TNF	5
BP	GO:0051051	negative regulation of transport	6/44	479/18903	0.000800304	0.005982337	0.003140202	IL1B/CD36/EDN1/NRG1/TNF/PTGS2	6
BP	GO:0006941	striated muscle contraction	4/44	181/18903	0.00081855	0.00609847	0.003201162	PDE4B/SLC8A1/TNF/PDE4D	4
BP	GO:0002791	regulation of peptide secretion	4/44	182/18903	0.000835535	0.006204467	0.003256801	IL1B/PPARD/S100A8/TNF	4
BP	GO:0030073	insulin secretion	4/44	183/18903	0.000852767	0.006290908	0.003302175	IL1B/IL1RN/PPARD/TNF	4
BP	GO:0071466	cellular response to xenobiotic stimulus	4/44	183/18903	0.000852767	0.006290908	0.003302175	IL1B/PDE4B/EDN1/CYP2E1	4
BP	GO:0001819	positive regulation of cytokine production	6/44	486/18903	0.000862973	0.006345388	0.003330772	IL1B/PDE4B/CD36/TNF/PDE4D/PTGS2	6
BP	GO:0050728	negative regulation of inflammatory response	4/44	184/18903	0.00087025	0.006357344	0.003337048	KLF4/METRNL/PPARD/PTGIS	4
BP	GO:0090087	regulation of peptide transport	4/44	184/18903	0.00087025	0.006357344	0.003337048	IL1B/PPARD/S100A8/TNF	4
BP	GO:0072503	cellular divalent inorganic cation homeostasis	5/44	323/18903	0.000888072	0.006466547	0.00339437	S100A9/EDN1/SLC8A1/S100A8/PDE4D	5
BP	GO:0015849	organic acid transport	5/44	324/18903	0.000900445	0.006535486	0.003430557	IL1B/CD36/EDN1/PPARD/TNF	5
BP	GO:0043405	regulation of MAP kinase activity	4/44	186/18903	0.000905972	0.006554458	0.003440516	IL1B/TRIB1/EDN1/TNF	4
BP	GO:0051149	positive regulation of muscle cell differentiation	3/44	82/18903	0.000916572	0.006609895	0.003469615	EDN1/NRG1/HOPX	3
BP	GO:0030324	lung development	4/44	187/18903	0.000924216	0.006643722	0.003487371	JMJD6/CDC42/TNF/HOPX	4
BP	GO:0014032	neural crest cell development	3/44	83/18903	0.000949405	0.006803059	0.003571009	CDC42/EDN1/NRG1	3
BP	GO:0044089	positive regulation of cellular component biogenesis	6/44	498/18903	0.000979184	0.006953201	0.00364982	CD36/CDC42/ABCA1/NRG1/TNF/HOPX	6
BP	GO:0007171	activation of transmembrane receptor protein tyrosine kinase activity	2/44	20/18903	0.000979629	0.006953201	0.00364982	AREG/NRG1	2
BP	GO:0014856	skeletal muscle cell proliferation	2/44	20/18903	0.000979629	0.006953201	0.00364982	FOS/PPARD	2
BP	GO:0030323	respiratory tube development	4/44	191/18903	0.000999789	0.007073977	0.003713218	JMJD6/CDC42/TNF/HOPX	4
BP	GO:0031334	positive regulation of protein-containing complex assembly	4/44	192/18903	0.001019342	0.007189715	0.00377397	CD36/ABCA1/NRG1/TNF	4
BP	GO:0050731	positive regulation of peptidyl-tyrosine phosphorylation	4/44	193/18903	0.001039163	0.007306613	0.003835331	AREG/CD36/NRG1/TNF	4
BP	GO:0010829	negative regulation of glucose transmembrane transport	2/44	21/18903	0.001081148	0.00743909	0.00390487	IL1B/TNF	2
BP	GO:0032305	positive regulation of icosanoid secretion	2/44	21/18903	0.001081148	0.00743909	0.00390487	IL1B/EDN1	2
BP	GO:0035902	response to immobilization stress	2/44	21/18903	0.001081148	0.00743909	0.00390487	FOS/SLC8A1	2
BP	GO:0060252	positive regulation of glial cell proliferation	2/44	21/18903	0.001081148	0.00743909	0.00390487	IL1B/TNF	2
BP	GO:0060973	cell migration involved in heart development	2/44	21/18903	0.001081148	0.00743909	0.00390487	CDC42/EDN1	2
BP	GO:0071498	cellular response to fluid shear stress	2/44	21/18903	0.001081148	0.00743909	0.00390487	KLF4/PTGS2	2
BP	GO:1904754	positive regulation of vascular associated smooth muscle cell migration	2/44	21/18903	0.001081148	0.00743909	0.00390487	DOCK4/DOCK5	2
BP	GO:0001933	negative regulation of protein phosphorylation	5/44	338/18903	0.001087522	0.007460137	0.003915917	IL1B/CDKN1A/TRIB1/SLC8A1/PDE4D	5
BP	GO:0032370	positive regulation of lipid transport	3/44	88/18903	0.001124758	0.007668802	0.004025448	IL1B/EDN1/ABCA1	3
BP	GO:0046889	positive regulation of lipid biosynthetic process	3/44	88/18903	0.001124758	0.007668802	0.004025448	IL1B/TNF/PTGS2	3
BP	GO:0048864	stem cell development	3/44	89/18903	0.001162111	0.007899543	0.004146567	CDC42/EDN1/NRG1	3
BP	GO:0032303	regulation of icosanoid secretion	2/44	22/18903	0.001187506	0.00792845	0.004161741	IL1B/EDN1	2
BP	GO:0051767	nitric-oxide synthase biosynthetic process	2/44	22/18903	0.001187506	0.00792845	0.004161741	NAMPT/EDN1	2
BP	GO:0051769	regulation of nitric-oxide synthase biosynthetic process	2/44	22/18903	0.001187506	0.00792845	0.004161741	NAMPT/EDN1	2
BP	GO:0070886	positive regulation of calcineurin-NFAT signaling cascade	2/44	22/18903	0.001187506	0.00792845	0.004161741	NRG1/TNF	2
BP	GO:0071404	cellular response to low-density lipoprotein particle stimulus	2/44	22/18903	0.001187506	0.00792845	0.004161741	CD36/ABCA1	2
BP	GO:0106058	positive regulation of calcineurin-mediated signaling	2/44	22/18903	0.001187506	0.00792845	0.004161741	NRG1/TNF	2
BP	GO:0098739	import across plasma membrane	4/44	202/18903	0.001229939	0.008187464	0.0042977	CD36/KCNJ15/SLC8A1/TNF	4
BP	GO:2000117	negative regulation of cysteine-type endopeptidase activity	3/44	91/18903	0.001239149	0.00822444	0.00431711	KLF4/TNF/PTGS2	3
BP	GO:0045765	regulation of angiogenesis	5/44	349/18903	0.001253691	0.008296486	0.004354927	IL1B/KLF4/TNF/SPARC/PTGIS	5
BP	GO:0007204	positive regulation of cytosolic calcium ion concentration	4/44	205/18903	0.001298644	0.008469655	0.004445826	CD36/GNA15/EDN1/SLC8A1	4
BP	GO:0045723	positive regulation of fatty acid biosynthetic process	2/44	23/18903	0.00129868	0.008469655	0.004445826	IL1B/PTGS2	2
BP	GO:0046058	cAMP metabolic process	2/44	23/18903	0.00129868	0.008469655	0.004445826	PDE4B/PDE4D	2
BP	GO:0048143	astrocyte activation	2/44	23/18903	0.00129868	0.008469655	0.004445826	IL1B/TNF	2
BP	GO:0090335	regulation of brown fat cell differentiation	2/44	23/18903	0.00129868	0.008469655	0.004445826	METRNL/PTGS2	2
BP	GO:0044070	regulation of anion transport	3/44	93/18903	0.001319338	0.008554786	0.004490512	IL1B/EDN1/TNF	3
BP	GO:1904705	regulation of vascular associated smooth muscle cell proliferation	3/44	93/18903	0.001319338	0.008554786	0.004490512	CDKN1A/EDN1/TNF	3
BP	GO:1901342	regulation of vasculature development	5/44	355/18903	0.001351902	0.008740746	0.004588125	IL1B/KLF4/TNF/SPARC/PTGIS	5
BP	GO:1903035	negative regulation of response to wounding	3/44	94/18903	0.001360629	0.00875707	0.004596694	THBD/EDN1/TNF	3
BP	GO:0072507	divalent inorganic cation homeostasis	5/44	356/18903	0.001368809	0.00875707	0.004596694	S100A9/EDN1/SLC8A1/S100A8/PDE4D	5
BP	GO:0019722	calcium-mediated signaling	4/44	208/18903	0.001369995	0.00875707	0.004596694	EDN1/SLC8A1/NRG1/TNF	4
BP	GO:0045216	cell-cell junction organization	4/44	208/18903	0.001369995	0.00875707	0.004596694	IL1B/CDC42/TNF/HOPX	4
BP	GO:1990874	vascular associated smooth muscle cell proliferation	3/44	95/18903	0.001402726	0.008940888	0.004693182	CDKN1A/EDN1/TNF	3
BP	GO:0002922	positive regulation of humoral immune response	2/44	24/18903	0.00141465	0.008940905	0.004693191	IL1B/TNF	2
BP	GO:0051043	regulation of membrane protein ectodomain proteolysis	2/44	24/18903	0.00141465	0.008940905	0.004693191	IL1B/TNF	2
BP	GO:1902074	response to salt	2/44	24/18903	0.00141465	0.008940905	0.004693191	EDN1/NEFL	2
BP	GO:0009306	protein secretion	5/44	359/18903	0.00142047	0.00895254	0.004699298	IL1B/IL1RN/PPARD/ABCA1/TNF	5
BP	GO:0035592	establishment of protein localization to extracellular region	5/44	360/18903	0.001438007	0.008960543	0.004703499	IL1B/IL1RN/PPARD/ABCA1/TNF	5
BP	GO:0060541	respiratory system development	4/44	211/18903	0.001444048	0.008960543	0.004703499	JMJD6/CDC42/TNF/HOPX	4
BP	GO:0003073	regulation of systemic arterial blood pressure	3/44	96/18903	0.001445634	0.008960543	0.004703499	EDN1/TNF/PDE4D	3
BP	GO:0014033	neural crest cell differentiation	3/44	96/18903	0.001445634	0.008960543	0.004703499	CDC42/EDN1/NRG1	3
BP	GO:0019217	regulation of fatty acid metabolic process	3/44	96/18903	0.001445634	0.008960543	0.004703499	IL1B/PPARD/PTGS2	3
BP	GO:0051153	regulation of striated muscle cell differentiation	3/44	96/18903	0.001445634	0.008960543	0.004703499	EDN1/NRG1/HOPX	3
BP	GO:0006942	regulation of striated muscle contraction	3/44	97/18903	0.00148936	0.009206209	0.004832452	PDE4B/SLC8A1/PDE4D	3
BP	GO:0002064	epithelial cell development	4/44	213/18903	0.001494943	0.009215405	0.004837279	IL1B/ICAM1/TNF/PDE4D	4
BP	GO:0032642	regulation of chemokine production	3/44	98/18903	0.001533909	0.009311679	0.004887815	IL1B/KLF4/TNF	3
BP	GO:0048661	positive regulation of smooth muscle cell proliferation	3/44	98/18903	0.001533909	0.009311679	0.004887815	EDN1/TNF/PTGS2	3
BP	GO:0045662	negative regulation of myoblast differentiation	2/44	25/18903	0.001535392	0.009311679	0.004887815	PPARD/TNF	2
BP	GO:0046697	decidualization	2/44	25/18903	0.001535392	0.009311679	0.004887815	PPARD/PTGS2	2
BP	GO:0086064	cell communication by electrical coupling involved in cardiac conduction	2/44	25/18903	0.001535392	0.009311679	0.004887815	SLC8A1/PDE4D	2
BP	GO:2000193	positive regulation of fatty acid transport	2/44	25/18903	0.001535392	0.009311679	0.004887815	IL1B/EDN1	2
BP	GO:0006469	negative regulation of protein kinase activity	4/44	216/18903	0.001573618	0.00945434	0.004962699	IL1B/CDKN1A/TRIB1/SLC8A1	4
BP	GO:0032602	chemokine production	3/44	99/18903	0.001579287	0.00945434	0.004962699	IL1B/KLF4/TNF	3
BP	GO:0032755	positive regulation of interleukin-6 production	3/44	99/18903	0.001579287	0.00945434	0.004962699	IL1B/CD36/TNF	3
BP	GO:2001237	negative regulation of extrinsic apoptotic signaling pathway	3/44	99/18903	0.001579287	0.00945434	0.004962699	IL1B/ICAM1/TNF	3
BP	GO:0030336	negative regulation of cell migration	5/44	368/18903	0.001584127	0.00945434	0.004962699	KLF4/TRIB1/PPARD/NRG1/TNF	5
BP	GO:0071692	protein localization to extracellular region	5/44	368/18903	0.001584127	0.00945434	0.004962699	IL1B/IL1RN/PPARD/ABCA1/TNF	5
BP	GO:0002573	myeloid leukocyte differentiation	4/44	218/18903	0.001627646	0.009662806	0.005072126	TRIB1/FOS/CDC42/TNF	4
BP	GO:0042180	cellular ketone metabolic process	4/44	218/18903	0.001627646	0.009662806	0.005072126	IL1B/PPARD/VKORC1L1/PTGS2	4
BP	GO:0009435	NAD biosynthetic process	2/44	26/18903	0.001660886	0.00968296	0.005082705	NAMPT/PTGIS	2
BP	GO:0045672	positive regulation of osteoclast differentiation	2/44	26/18903	0.001660886	0.00968296	0.005082705	FOS/TNF	2
BP	GO:0045822	negative regulation of heart contraction	2/44	26/18903	0.001660886	0.00968296	0.005082705	TNF/PDE4D	2
BP	GO:0050995	negative regulation of lipid catabolic process	2/44	26/18903	0.001660886	0.00968296	0.005082705	IL1B/TNF	2
BP	GO:0051238	sequestering of metal ion	2/44	26/18903	0.001660886	0.00968296	0.005082705	S100A9/S100A8	2
BP	GO:0015711	organic anion transport	5/44	372/18903	0.001661166	0.00968296	0.005082705	IL1B/CD36/EDN1/TNF/PTGS2	5
BP	GO:0045862	positive regulation of proteolysis	5/44	372/18903	0.001661166	0.00968296	0.005082705	IL1B/S100A9/TRIB1/S100A8/TNF	5
BP	GO:0006721	terpenoid metabolic process	3/44	101/18903	0.001672552	0.009724142	0.005104321	ALDH1A1/PPARD/CYP2E1	3
BP	GO:0070374	positive regulation of ERK1 and ERK2 cascade	4/44	223/18903	0.001768353	0.010154854	0.005330408	ICAM1/CD36/NRG1/TNF	4
BP	GO:0019233	sensory perception of pain	3/44	103/18903	0.001769201	0.010154854	0.005330408	EDN1/TNF/PTGS2	3
BP	GO:0032677	regulation of interleukin-8 production	3/44	103/18903	0.001769201	0.010154854	0.005330408	IL1B/KLF4/TNF	3
BP	GO:0045639	positive regulation of myeloid cell differentiation	3/44	103/18903	0.001769201	0.010154854	0.005330408	TRIB1/FOS/TNF	3
BP	GO:0050764	regulation of phagocytosis	3/44	103/18903	0.001769201	0.010154854	0.005330408	IL1B/CD36/TNF	3
BP	GO:0010460	positive regulation of heart rate	2/44	27/18903	0.001791109	0.010202519	0.005355428	EDN1/PDE4D	2
BP	GO:0071880	adenylate cyclase-activating adrenergic receptor signaling pathway	2/44	27/18903	0.001791109	0.010202519	0.005355428	PDE4B/PDE4D	2
BP	GO:1903523	negative regulation of blood circulation	2/44	27/18903	0.001791109	0.010202519	0.005355428	TNF/PDE4D	2
BP	GO:0032637	interleukin-8 production	3/44	104/18903	0.001818808	0.010334139	0.005424516	IL1B/KLF4/TNF	3
BP	GO:0042326	negative regulation of phosphorylation	5/44	381/18903	0.00184457	0.010454114	0.005487493	IL1B/CDKN1A/TRIB1/SLC8A1/PDE4D	5
BP	GO:0051651	maintenance of location in cell	4/44	226/18903	0.001856723	0.010496548	0.005509767	S100A9/SLC8A1/S100A8/PDE4D	4
BP	GO:2000146	negative regulation of cell motility	5/44	383/18903	0.00188727	0.010642502	0.00558638	KLF4/TRIB1/PPARD/NRG1/TNF	5
BP	GO:0019359	nicotinamide nucleotide biosynthetic process	2/44	28/18903	0.00192604	0.01070022	0.005616677	NAMPT/PTGIS	2
BP	GO:0019363	pyridine nucleotide biosynthetic process	2/44	28/18903	0.00192604	0.01070022	0.005616677	NAMPT/PTGIS	2
BP	GO:0030194	positive regulation of blood coagulation	2/44	28/18903	0.00192604	0.01070022	0.005616677	THBD/CD36	2
BP	GO:0031664	regulation of lipopolysaccharide-mediated signaling pathway	2/44	28/18903	0.00192604	0.01070022	0.005616677	TRIB1/CD36	2
BP	GO:0050996	positive regulation of lipid catabolic process	2/44	28/18903	0.00192604	0.01070022	0.005616677	IL1B/ABHD5	2
BP	GO:1900048	positive regulation of hemostasis	2/44	28/18903	0.00192604	0.01070022	0.005616677	THBD/CD36	2
BP	GO:0032526	response to retinoic acid	3/44	108/18903	0.002025914	0.011199772	0.005878898	KLF4/ABCA1/TNF	3
BP	GO:0051341	regulation of oxidoreductase activity	3/44	108/18903	0.002025914	0.011199772	0.005878898	IL1B/EDN1/TNF	3
BP	GO:0010575	positive regulation of vascular endothelial growth factor production	2/44	29/18903	0.002065656	0.011391487	0.005979531	IL1B/PTGS2	2
BP	GO:2001234	negative regulation of apoptotic signaling pathway	4/44	233/18903	0.002074775	0.0114138	0.005991244	IL1B/ICAM1/TNF/PTGS2	4
BP	GO:0046822	regulation of nucleocytoplasmic transport	3/44	109/18903	0.002079887	0.011414013	0.005991356	IL1B/CD36/PTGS2	3
BP	GO:0046883	regulation of hormone secretion	4/44	234/18903	0.00210731	0.011536366	0.00605558	IL1B/EDN1/PPARD/TNF	4
BP	GO:0006766	vitamin metabolic process	3/44	110/18903	0.002134748	0.011658212	0.006119539	PPARD/TNF/VKORC1L1	3
BP	GO:0072593	reactive oxygen species metabolic process	4/44	235/18903	0.002140196	0.011659662	0.0061203	CDKN1A/CD36/EDN1/TNF	4
BP	GO:1901222	regulation of NIK/NF-kappaB signaling	3/44	111/18903	0.002190504	0.011904911	0.006249034	IL1B/EDN1/TNF	3
BP	GO:0050820	positive regulation of coagulation	2/44	30/18903	0.002209938	0.011952787	0.006274165	THBD/CD36	2
BP	GO:0070498	interleukin-1-mediated signaling pathway	2/44	30/18903	0.002209938	0.011952787	0.006274165	IL1B/IL1RN	2
BP	GO:0045445	myoblast differentiation	3/44	112/18903	0.002247158	0.012124954	0.006364537	PPARD/NRG1/TNF	3
BP	GO:0033673	negative regulation of kinase activity	4/44	240/18903	0.002309974	0.012434073	0.006526797	IL1B/CDKN1A/TRIB1/SLC8A1	4
BP	GO:0010880	regulation of release of sequestered calcium ion into cytosol by sarcoplasmic reticulum	2/44	31/18903	0.002358862	0.012606744	0.006617435	SLC8A1/PDE4D	2
BP	GO:0045987	positive regulation of smooth muscle contraction	2/44	31/18903	0.002358862	0.012606744	0.006617435	EDN1/PTGS2	2
BP	GO:0072525	pyridine-containing compound biosynthetic process	2/44	31/18903	0.002358862	0.012606744	0.006617435	NAMPT/PTGIS	2
BP	GO:0030099	myeloid cell differentiation	5/44	407/18903	0.00245815	0.013106253	0.006879633	TRIB1/FOS/JMJD6/CDC42/TNF	5
BP	GO:0042692	muscle cell differentiation	5/44	409/18903	0.002510822	0.013207752	0.006932911	DOCK5/EDN1/SLC8A1/NRG1/HOPX	5
BP	GO:0010644	cell communication by electrical coupling	2/44	32/18903	0.002512408	0.013207752	0.006932911	SLC8A1/PDE4D	2
BP	GO:0010743	regulation of macrophage derived foam cell differentiation	2/44	32/18903	0.002512408	0.013207752	0.006932911	CD36/ABCA1	2
BP	GO:0032770	positive regulation of monooxygenase activity	2/44	32/18903	0.002512408	0.013207752	0.006932911	IL1B/TNF	2
BP	GO:0051482	positive regulation of cytosolic calcium ion concentration involved in phospholipase C-activating G protein-coupled signaling pathway	2/44	32/18903	0.002512408	0.013207752	0.006932911	GNA15/EDN1	2
BP	GO:1901889	negative regulation of cell junction assembly	2/44	32/18903	0.002512408	0.013207752	0.006932911	IL1B/TNF	2
BP	GO:0043254	regulation of protein-containing complex assembly	5/44	410/18903	0.002537465	0.013308384	0.006985734	CD36/CDC42/ABCA1/NRG1/TNF	5
BP	GO:0043406	positive regulation of MAP kinase activity	3/44	117/18903	0.002544094	0.01331212	0.006987695	IL1B/EDN1/TNF	3
BP	GO:0002718	regulation of cytokine production involved in immune response	3/44	118/18903	0.002606248	0.01357421	0.007125269	IL1B/CD36/TNF	3
BP	GO:0071346	cellular response to interferon-gamma	3/44	118/18903	0.002606248	0.01357421	0.007125269	CDC42/EDN1/TNF	3
BP	GO:0050678	regulation of epithelial cell proliferation	5/44	414/18903	0.002646103	0.013749958	0.007217522	AREG/CDC42/PPARD/TNF/SPARC	5
BP	GO:0071875	adrenergic receptor signaling pathway	2/44	33/18903	0.002670554	0.013813211	0.007250724	PDE4B/PDE4D	2
BP	GO:2000191	regulation of fatty acid transport	2/44	33/18903	0.002670554	0.013813211	0.007250724	IL1B/EDN1	2
BP	GO:0002367	cytokine production involved in immune response	3/44	120/18903	0.002733362	0.014105654	0.007404231	IL1B/CD36/TNF	3
BP	GO:0048762	mesenchymal cell differentiation	4/44	252/18903	0.002754999	0.014152393	0.007428765	IL1B/CDC42/EDN1/NRG1	4
BP	GO:0098657	import into cell	4/44	252/18903	0.002754999	0.014152393	0.007428765	CD36/KCNJ15/SLC8A1/TNF	4
BP	GO:0040013	negative regulation of locomotion	5/44	419/18903	0.002786621	0.014277202	0.007494279	KLF4/TRIB1/PPARD/NRG1/TNF	5
BP	GO:0006720	isoprenoid metabolic process	3/44	121/18903	0.002798332	0.014277202	0.007494279	ALDH1A1/PPARD/CYP2E1	3
BP	GO:2000278	regulation of DNA biosynthetic process	3/44	121/18903	0.002798332	0.014277202	0.007494279	KLF4/CDKN1A/TNF	3
BP	GO:0006875	cellular metal ion homeostasis	5/44	420/18903	0.002815364	0.014299589	0.00750603	S100A9/EDN1/SLC8A1/S100A8/PDE4D	5
BP	GO:0051450	myoblast proliferation	2/44	34/18903	0.00283328	0.014299589	0.00750603	FOS/PPARD	2
BP	GO:0055094	response to lipoprotein particle	2/44	34/18903	0.00283328	0.014299589	0.00750603	CD36/ABCA1	2
BP	GO:0086004	regulation of cardiac muscle cell contraction	2/44	34/18903	0.00283328	0.014299589	0.00750603	PDE4B/PDE4D	2
BP	GO:0034612	response to tumor necrosis factor	4/44	254/18903	0.002834496	0.014299589	0.00750603	FOS/EDN1/TNF/PTGS2	4
BP	GO:0002761	regulation of myeloid leukocyte differentiation	3/44	122/18903	0.002864249	0.014385177	0.007550956	TRIB1/FOS/TNF	3
BP	GO:0071901	negative regulation of protein serine/threonine kinase activity	3/44	122/18903	0.002864249	0.014385177	0.007550956	IL1B/CDKN1A/SLC8A1	3
BP	GO:0055007	cardiac muscle cell differentiation	3/44	124/18903	0.002998944	0.014903457	0.007823008	EDN1/SLC8A1/NRG1	3
BP	GO:0001893	maternal placenta development	2/44	35/18903	0.003000563	0.014903457	0.007823008	PPARD/PTGS2	2
BP	GO:0014808	release of sequestered calcium ion into cytosol by sarcoplasmic reticulum	2/44	35/18903	0.003000563	0.014903457	0.007823008	SLC8A1/PDE4D	2
BP	GO:1901099	negative regulation of signal transduction in absence of ligand	2/44	35/18903	0.003000563	0.014903457	0.007823008	IL1B/TNF	2
BP	GO:2001240	negative regulation of extrinsic apoptotic signaling pathway in absence of ligand	2/44	35/18903	0.003000563	0.014903457	0.007823008	IL1B/TNF	2
BP	GO:0052548	regulation of endopeptidase activity	5/44	428/18903	0.003053128	0.015131139	0.007942521	S100A9/KLF4/S100A8/TNF/PTGS2	5
BP	GO:0010811	positive regulation of cell-substrate adhesion	3/44	125/18903	0.003067732	0.015136834	0.00794551	CD36/DOCK5/CDC42	3
BP	GO:0043280	positive regulation of cysteine-type endopeptidase activity involved in apoptotic process	3/44	125/18903	0.003067732	0.015136834	0.00794551	S100A9/S100A8/TNF	3
BP	GO:0090068	positive regulation of cell cycle process	4/44	260/18903	0.003082426	0.015176059	0.0079661	IL1B/CDC42/EDN1/TNF	4
BP	GO:0034329	cell junction assembly	5/44	430/18903	0.003114776	0.015301849	0.008032128	IL1B/CDC42/NRG1/TNF/HOPX	5
BP	GO:0042391	regulation of membrane potential	5/44	431/18903	0.003145937	0.01542126	0.008094809	CD36/GNA15/EDN1/SLC8A1/TNF	5
BP	GO:1903514	release of sequestered calcium ion into cytosol by endoplasmic reticulum	2/44	36/18903	0.003172383	0.01551709	0.008145111	SLC8A1/PDE4D	2
BP	GO:0006911	phagocytosis, engulfment	3/44	127/18903	0.003208209	0.015658287	0.008219227	CD36/CDC42/ABCA1	3
BP	GO:0050730	regulation of peptidyl-tyrosine phosphorylation	4/44	266/18903	0.003344831	0.016257146	0.008533576	AREG/CD36/NRG1/TNF	4
BP	GO:0071402	cellular response to lipoprotein particle stimulus	2/44	37/18903	0.003348719	0.016257146	0.008533576	CD36/ABCA1	2
BP	GO:2000027	regulation of animal organ morphogenesis	3/44	129/18903	0.003352585	0.016257146	0.008533576	CDC42/EDN1/TNF	3
BP	GO:0042542	response to hydrogen peroxide	3/44	130/18903	0.003426246	0.01655771	0.008691345	AREG/EDN1/SLC8A1	3
BP	GO:0051924	regulation of calcium ion transport	4/44	268/18903	0.003435587	0.01655771	0.008691345	PDE4B/SLC8A1/PDE4D/PTGS2	4
BP	GO:0006816	calcium ion transport	5/44	440/18903	0.003436645	0.01655771	0.008691345	PDE4B/EDN1/SLC8A1/PDE4D/PTGS2	5
BP	GO:0010595	positive regulation of endothelial cell migration	3/44	131/18903	0.003500894	0.01683122	0.008834914	EDN1/PTGS2/SPARC	3
BP	GO:0010742	macrophage derived foam cell differentiation	2/44	38/18903	0.003529549	0.016896778	0.008869326	CD36/ABCA1	2
BP	GO:0098926	postsynaptic signal transduction	2/44	38/18903	0.003529549	0.016896778	0.008869326	GNA15/NRG1	2
BP	GO:0031348	negative regulation of defense response	4/44	272/18903	0.003622118	0.017303111	0.009082615	KLF4/METRNL/PPARD/PTGIS	4
BP	GO:0043403	skeletal muscle tissue regeneration	2/44	39/18903	0.003714853	0.017596674	0.00923671	PPARD/HOPX	2
BP	GO:0060251	regulation of glial cell proliferation	2/44	39/18903	0.003714853	0.017596674	0.00923671	IL1B/TNF	2
BP	GO:0090077	foam cell differentiation	2/44	39/18903	0.003714853	0.017596674	0.00923671	CD36/ABCA1	2
BP	GO:0097242	amyloid-beta clearance	2/44	39/18903	0.003714853	0.017596674	0.00923671	CD36/TNF	2
BP	GO:2001235	positive regulation of apoptotic signaling pathway	3/44	135/18903	0.003809446	0.017997363	0.009447037	S100A9/S100A8/TNF	3
BP	GO:0051348	negative regulation of transferase activity	4/44	276/18903	0.003815441	0.017997363	0.009447037	IL1B/CDKN1A/TRIB1/SLC8A1	4
BP	GO:0010565	regulation of cellular ketone metabolic process	3/44	136/18903	0.003889095	0.0181516	0.009527998	IL1B/PPARD/PTGS2	3
BP	GO:0099024	plasma membrane invagination	3/44	136/18903	0.003889095	0.0181516	0.009527998	CD36/CDC42/ABCA1	3
BP	GO:0006882	cellular zinc ion homeostasis	2/44	40/18903	0.003904611	0.0181516	0.009527998	S100A9/S100A8	2
BP	GO:0009187	cyclic nucleotide metabolic process	2/44	40/18903	0.003904611	0.0181516	0.009527998	PDE4B/PDE4D	2
BP	GO:0045823	positive regulation of heart contraction	2/44	40/18903	0.003904611	0.0181516	0.009527998	EDN1/PDE4D	2
BP	GO:1903115	regulation of actin filament-based movement	2/44	40/18903	0.003904611	0.0181516	0.009527998	PDE4B/PDE4D	2
BP	GO:1904994	regulation of leukocyte adhesion to vascular endothelial cell	2/44	40/18903	0.003904611	0.0181516	0.009527998	KLF4/TNF	2
BP	GO:0014912	negative regulation of smooth muscle cell migration	2/44	41/18903	0.0040988	0.018898157	0.009919875	TRIB1/PPARD	2
BP	GO:0050850	positive regulation of calcium-mediated signaling	2/44	41/18903	0.0040988	0.018898157	0.009919875	NRG1/TNF	2
BP	GO:0070884	regulation of calcineurin-NFAT signaling cascade	2/44	41/18903	0.0040988	0.018898157	0.009919875	NRG1/TNF	2
BP	GO:1903524	positive regulation of blood circulation	2/44	41/18903	0.0040988	0.018898157	0.009919875	EDN1/PDE4D	2
BP	GO:0052547	regulation of peptidase activity	5/44	459/18903	0.004113436	0.018911101	0.009926669	S100A9/KLF4/S100A8/TNF/PTGS2	5
BP	GO:0045165	cell fate commitment	4/44	282/18903	0.004118417	0.018911101	0.009926669	KLF4/CDC42/EDN1/NRG1	4
BP	GO:0034341	response to interferon-gamma	3/44	140/18903	0.004217849	0.019288945	0.010125004	CDC42/EDN1/TNF	3
BP	GO:0060048	cardiac muscle contraction	3/44	140/18903	0.004217849	0.019288945	0.010125004	PDE4B/SLC8A1/PDE4D	3
BP	GO:0050999	regulation of nitric-oxide synthase activity	2/44	42/18903	0.004297401	0.019494261	0.010232777	IL1B/TNF	2
BP	GO:0055069	zinc ion homeostasis	2/44	42/18903	0.004297401	0.019494261	0.010232777	S100A9/S100A8	2
BP	GO:0070296	sarcoplasmic reticulum calcium ion transport	2/44	42/18903	0.004297401	0.019494261	0.010232777	SLC8A1/PDE4D	2
BP	GO:0106056	regulation of calcineurin-mediated signaling	2/44	42/18903	0.004297401	0.019494261	0.010232777	NRG1/TNF	2
BP	GO:0038061	NIK/NF-kappaB signaling	3/44	142/18903	0.004388378	0.019866901	0.01042838	IL1B/EDN1/TNF	3
BP	GO:0007249	I-kappaB kinase/NF-kappaB signaling	4/44	288/18903	0.004437332	0.020048187	0.01052354	IL1B/CD36/EDN1/TNF	4
BP	GO:0010324	membrane invagination	3/44	143/18903	0.004475193	0.020098172	0.010549777	CD36/CDC42/ABCA1	3
BP	GO:0033135	regulation of peptidyl-serine phosphorylation	3/44	143/18903	0.004475193	0.020098172	0.010549777	TNF/PDE4D/PTGS2	3
BP	GO:2001056	positive regulation of cysteine-type endopeptidase activity	3/44	143/18903	0.004475193	0.020098172	0.010549777	S100A9/S100A8/TNF	3
BP	GO:0009154	purine ribonucleotide catabolic process	2/44	43/18903	0.004500393	0.020130985	0.010567001	PDE4B/PDE4D	2
BP	GO:0043507	positive regulation of JUN kinase activity	2/44	43/18903	0.004500393	0.020130985	0.010567001	EDN1/TNF	2
BP	GO:0007272	ensheathment of neurons	3/44	144/18903	0.004563047	0.020330408	0.010671681	PPARD/NRG1/TNF	3
BP	GO:0008366	axon ensheathment	3/44	144/18903	0.004563047	0.020330408	0.010671681	PPARD/NRG1/TNF	3
BP	GO:0014065	phosphatidylinositol 3-kinase signaling	3/44	145/18903	0.004651944	0.020685522	0.010858085	EDN1/PPARD/TNF	3
BP	GO:0001709	cell fate determination	2/44	44/18903	0.004707756	0.020769511	0.010902171	KLF4/CDC42	2
BP	GO:0006509	membrane protein ectodomain proteolysis	2/44	44/18903	0.004707756	0.020769511	0.010902171	IL1B/TNF	2
BP	GO:0014911	positive regulation of smooth muscle cell migration	2/44	44/18903	0.004707756	0.020769511	0.010902171	DOCK4/DOCK5	2
BP	GO:1900026	positive regulation of substrate adhesion-dependent cell spreading	2/44	44/18903	0.004707756	0.020769511	0.010902171	DOCK5/CDC42	2
BP	GO:0051222	positive regulation of protein transport	4/44	294/18903	0.004772571	0.021014256	0.011030641	IL1B/PPARD/TNF/PTGS2	4
BP	GO:0002687	positive regulation of leukocyte migration	3/44	148/18903	0.004924927	0.021642745	0.011360543	ICAM1/EDN1/TNF	3
BP	GO:0050673	epithelial cell proliferation	5/44	481/18903	0.005011108	0.021880946	0.011485577	AREG/CDC42/PPARD/TNF/SPARC	5
BP	GO:0016525	negative regulation of angiogenesis	3/44	149/18903	0.00501803	0.021880946	0.011485577	KLF4/TNF/SPARC	3
BP	GO:0050796	regulation of insulin secretion	3/44	149/18903	0.00501803	0.021880946	0.011485577	IL1B/PPARD/TNF	3
BP	GO:2000377	regulation of reactive oxygen species metabolic process	3/44	149/18903	0.00501803	0.021880946	0.011485577	CDKN1A/CD36/TNF	3
BP	GO:0034614	cellular response to reactive oxygen species	3/44	150/18903	0.005112194	0.0220857	0.011593055	FOS/CD36/EDN1	3
BP	GO:0043535	regulation of blood vessel endothelial cell migration	3/44	150/18903	0.005112194	0.0220857	0.011593055	KLF4/TNF/PTGS2	3
BP	GO:0002920	regulation of humoral immune response	2/44	46/18903	0.00513551	0.0220857	0.011593055	IL1B/TNF	2
BP	GO:0033173	calcineurin-NFAT signaling cascade	2/44	46/18903	0.00513551	0.0220857	0.011593055	NRG1/TNF	2
BP	GO:1904752	regulation of vascular associated smooth muscle cell migration	2/44	46/18903	0.00513551	0.0220857	0.011593055	DOCK4/DOCK5	2
BP	GO:2000273	positive regulation of signaling receptor activity	2/44	46/18903	0.00513551	0.0220857	0.011593055	AREG/EDN1	2
BP	GO:2001239	regulation of extrinsic apoptotic signaling pathway in absence of ligand	2/44	46/18903	0.00513551	0.0220857	0.011593055	IL1B/TNF	2
BP	GO:0045785	positive regulation of cell adhesion	5/44	484/18903	0.005143514	0.0220857	0.011593055	IL1B/CD36/DOCK5/CDC42/TNF	5
BP	GO:2000181	negative regulation of blood vessel morphogenesis	3/44	151/18903	0.005207422	0.022317522	0.011714741	KLF4/TNF/SPARC	3
BP	GO:0007043	cell-cell junction assembly	3/44	152/18903	0.005303717	0.022643952	0.011886088	IL1B/TNF/HOPX	3
BP	GO:1901343	negative regulation of vasculature development	3/44	152/18903	0.005303717	0.022643952	0.011886088	KLF4/TNF/SPARC	3
BP	GO:0045601	regulation of endothelial cell differentiation	2/44	47/18903	0.00535586	0.022823268	0.011980213	IL1B/TNF	2
BP	GO:0051047	positive regulation of secretion	4/44	304/18903	0.005368609	0.022834348	0.01198603	IL1B/EDN1/PPARD/S100A8	4
BP	GO:0007584	response to nutrient	3/44	154/18903	0.005499522	0.023347025	0.01225514	SLC8A1/PPARD/PTGS2	3
BP	GO:0006195	purine nucleotide catabolic process	2/44	48/18903	0.005580499	0.023547356	0.012360296	PDE4B/PDE4D	2
BP	GO:0032892	positive regulation of organic acid transport	2/44	48/18903	0.005580499	0.023547356	0.012360296	IL1B/EDN1	2
BP	GO:1904738	vascular associated smooth muscle cell migration	2/44	48/18903	0.005580499	0.023547356	0.012360296	DOCK4/DOCK5	2
BP	GO:0032368	regulation of lipid transport	3/44	155/18903	0.005599038	0.023547356	0.012360296	IL1B/EDN1/ABCA1	3
BP	GO:2001236	regulation of extrinsic apoptotic signaling pathway	3/44	155/18903	0.005599038	0.023547356	0.012360296	IL1B/ICAM1/TNF	3
BP	GO:1904951	positive regulation of establishment of protein localization	4/44	310/18903	0.005749222	0.02407213	0.012635757	IL1B/PPARD/TNF/PTGS2	4
BP	GO:0007189	adenylate cyclase-activating G protein-coupled receptor signaling pathway	3/44	157/18903	0.005801315	0.02407213	0.012635757	PDE4B/ABCA1/PDE4D	3
BP	GO:0048754	branching morphogenesis of an epithelial tube	3/44	157/18903	0.005801315	0.02407213	0.012635757	AREG/EDN1/TNF	3
BP	GO:0003044	regulation of systemic arterial blood pressure mediated by a chemical signal	2/44	49/18903	0.005809407	0.02407213	0.012635757	EDN1/PDE4D	2
BP	GO:0009261	ribonucleotide catabolic process	2/44	49/18903	0.005809407	0.02407213	0.012635757	PDE4B/PDE4D	2
BP	GO:0035094	response to nicotine	2/44	49/18903	0.005809407	0.02407213	0.012635757	EDN1/TNF	2
BP	GO:0042311	vasodilation	2/44	49/18903	0.005809407	0.02407213	0.012635757	PPARD/TNF	2
BP	GO:0045933	positive regulation of muscle contraction	2/44	49/18903	0.005809407	0.02407213	0.012635757	EDN1/PTGS2	2
BP	GO:0030003	cellular cation homeostasis	5/44	499/18903	0.005843204	0.024167664	0.012685904	S100A9/EDN1/SLC8A1/S100A8/PDE4D	5
BP	GO:0060485	mesenchyme development	4/44	313/18903	0.005946139	0.024548279	0.012885693	IL1B/CDC42/EDN1/NRG1	4
BP	GO:0018198	peptidyl-cysteine modification	2/44	50/18903	0.006042564	0.024764605	0.012999245	S100A9/S100A8	2
BP	GO:0030195	negative regulation of blood coagulation	2/44	50/18903	0.006042564	0.024764605	0.012999245	THBD/EDN1	2
BP	GO:0042304	regulation of fatty acid biosynthetic process	2/44	50/18903	0.006042564	0.024764605	0.012999245	IL1B/PTGS2	2
BP	GO:1904707	positive regulation of vascular associated smooth muscle cell proliferation	2/44	50/18903	0.006042564	0.024764605	0.012999245	EDN1/TNF	2
BP	GO:0051147	regulation of muscle cell differentiation	3/44	160/18903	0.00611289	0.025007276	0.013126626	EDN1/NRG1/HOPX	3
BP	GO:0030225	macrophage differentiation	2/44	51/18903	0.006279948	0.025367834	0.013315887	TRIB1/CDC42	2
BP	GO:0043277	apoptotic cell clearance	2/44	51/18903	0.006279948	0.025367834	0.013315887	CD36/JMJD6	2
BP	GO:0050873	brown fat cell differentiation	2/44	51/18903	0.006279948	0.025367834	0.013315887	METRNL/PTGS2	2
BP	GO:0060425	lung morphogenesis	2/44	51/18903	0.006279948	0.025367834	0.013315887	CDC42/TNF	2
BP	GO:0097720	calcineurin-mediated signaling	2/44	51/18903	0.006279948	0.025367834	0.013315887	NRG1/TNF	2
BP	GO:1900047	negative regulation of hemostasis	2/44	51/18903	0.006279948	0.025367834	0.013315887	THBD/EDN1	2
BP	GO:1903793	positive regulation of anion transport	2/44	51/18903	0.006279948	0.025367834	0.013315887	IL1B/EDN1	2
BP	GO:0009416	response to light stimulus	4/44	321/18903	0.006493209	0.026182294	0.013743408	CDKN1A/FOS/ELOVL4/PTGS2	4
BP	GO:0008202	steroid metabolic process	4/44	323/18903	0.006635038	0.026706323	0.014018477	PPARD/ABCA1/CYP2E1/TNF	4
BP	GO:0006606	protein import into nucleus	3/44	165/18903	0.00665414	0.026735382	0.014033731	CDKN1A/CD36/PTGS2	3
BP	GO:0009409	response to cold	2/44	53/18903	0.006767322	0.027139791	0.01424601	FOS/METRNL	2
BP	GO:0140014	mitotic nuclear division	4/44	325/18903	0.006778917	0.027139791	0.01424601	IL1B/CDC42/EDN1/TNF	4
BP	GO:0048639	positive regulation of developmental growth	3/44	168/18903	0.006992194	0.027846315	0.014616873	EDN1/PPARD/HOPX	3
BP	GO:0071496	cellular response to external stimulus	4/44	328/18903	0.006998607	0.027846315	0.014616873	IL1B/CDKN1A/FOS/PTGS2	4
BP	GO:0050819	negative regulation of coagulation	2/44	54/18903	0.007017271	0.027846315	0.014616873	THBD/EDN1	2
BP	GO:0061900	glial cell activation	2/44	54/18903	0.007017271	0.027846315	0.014616873	IL1B/TNF	2
BP	GO:0072523	purine-containing compound catabolic process	2/44	54/18903	0.007017271	0.027846315	0.014616873	PDE4B/PDE4D	2
BP	GO:0006913	nucleocytoplasmic transport	4/44	329/18903	0.007072876	0.027968315	0.014680912	IL1B/CDKN1A/CD36/PTGS2	4
BP	GO:0051169	nuclear transport	4/44	329/18903	0.007072876	0.027968315	0.014680912	IL1B/CDKN1A/CD36/PTGS2	4
BP	GO:0007568	aging	3/44	169/18903	0.007107113	0.028005263	0.014700307	FOS/EDN1/PTGS2	3
BP	GO:0051170	import into nucleus	3/44	169/18903	0.007107113	0.028005263	0.014700307	CDKN1A/CD36/PTGS2	3
BP	GO:0003229	ventricular cardiac muscle tissue development	2/44	55/18903	0.007271369	0.028403787	0.014909497	NRG1/HOPX	2
BP	GO:0031103	axon regeneration	2/44	55/18903	0.007271369	0.028403787	0.014909497	KLF4/NEFL	2
BP	GO:0043616	keratinocyte proliferation	2/44	55/18903	0.007271369	0.028403787	0.014909497	AREG/PPARD	2
BP	GO:0045668	negative regulation of osteoblast differentiation	2/44	55/18903	0.007271369	0.028403787	0.014909497	AREG/TNF	2
BP	GO:0055078	sodium ion homeostasis	2/44	55/18903	0.007271369	0.028403787	0.014909497	EDN1/SLC8A1	2
BP	GO:0048638	regulation of developmental growth	4/44	332/18903	0.007298822	0.02846161	0.014939849	CDKN1A/EDN1/PPARD/HOPX	4
BP	GO:0007254	JNK cascade	3/44	172/18903	0.007458613	0.028984246	0.015214187	IL1B/TRIB1/TNF	3
BP	GO:2001242	regulation of intrinsic apoptotic signaling pathway	3/44	172/18903	0.007458613	0.028984246	0.015214187	S100A9/S100A8/PTGS2	3
BP	GO:0050832	defense response to fungus	2/44	56/18903	0.007529596	0.029209641	0.015332499	S100A9/S100A8	2
BP	GO:0016042	lipid catabolic process	4/44	336/18903	0.007607464	0.029460918	0.015464397	IL1B/ABHD5/PPARD/TNF	4
BP	GO:0010950	positive regulation of endopeptidase activity	3/44	174/18903	0.007698589	0.029762588	0.015622748	S100A9/S100A8/TNF	3
BP	GO:0032768	regulation of monooxygenase activity	2/44	57/18903	0.007791932	0.030020287	0.015758017	IL1B/TNF	2
BP	GO:0061756	leukocyte adhesion to vascular endothelial cell	2/44	57/18903	0.007791932	0.030020287	0.015758017	KLF4/TNF	2
BP	GO:0062012	regulation of small molecule metabolic process	4/44	339/18903	0.007844534	0.030171286	0.015837279	IL1B/PPARD/TNF/PTGS2	4
BP	GO:0032635	interleukin-6 production	3/44	176/18903	0.007943105	0.030342933	0.015927378	IL1B/CD36/TNF	3
BP	GO:0032675	regulation of interleukin-6 production	3/44	176/18903	0.007943105	0.030342933	0.015927378	IL1B/CD36/TNF	3
BP	GO:0050680	negative regulation of epithelial cell proliferation	3/44	176/18903	0.007943105	0.030342933	0.015927378	PPARD/TNF/SPARC	3
BP	GO:1901136	carbohydrate derivative catabolic process	3/44	176/18903	0.007943105	0.030342933	0.015927378	PDE4B/ALDH1A1/PDE4D	3
BP	GO:0033619	membrane protein proteolysis	2/44	58/18903	0.008058358	0.030712203	0.016121213	IL1B/TNF	2
BP	GO:0043534	blood vessel endothelial cell migration	3/44	177/18903	0.008067072	0.030712203	0.016121213	KLF4/TNF/PTGS2	3
BP	GO:0048015	phosphatidylinositol-mediated signaling	3/44	178/18903	0.008192181	0.031135822	0.016343575	EDN1/PPARD/TNF	3
BP	GO:0060759	regulation of response to cytokine stimulus	3/44	179/18903	0.008318434	0.031301767	0.016430682	KLF4/IL1RN/EDN1	3
BP	GO:0090276	regulation of peptide hormone secretion	3/44	179/18903	0.008318434	0.031301767	0.016430682	IL1B/PPARD/TNF	3
BP	GO:0001755	neural crest cell migration	2/44	59/18903	0.008328853	0.031301767	0.016430682	CDC42/EDN1	2
BP	GO:0010574	regulation of vascular endothelial growth factor production	2/44	59/18903	0.008328853	0.031301767	0.016430682	IL1B/PTGS2	2
BP	GO:0042306	regulation of protein import into nucleus	2/44	59/18903	0.008328853	0.031301767	0.016430682	CD36/PTGS2	2
BP	GO:0061098	positive regulation of protein tyrosine kinase activity	2/44	59/18903	0.008328853	0.031301767	0.016430682	AREG/NRG1	2
BP	GO:0070588	calcium ion transmembrane transport	4/44	345/18903	0.008333226	0.031301767	0.016430682	PDE4B/EDN1/SLC8A1/PDE4D	4
BP	GO:2000351	regulation of endothelial cell apoptotic process	2/44	60/18903	0.008603399	0.032262746	0.016935112	ICAM1/TNF	2
BP	GO:0046890	regulation of lipid biosynthetic process	3/44	182/18903	0.008704086	0.032531882	0.017076384	IL1B/TNF/PTGS2	3
BP	GO:0048017	inositol lipid-mediated signaling	3/44	182/18903	0.008704086	0.032531882	0.017076384	EDN1/PPARD/TNF	3
BP	GO:0060135	maternal process involved in female pregnancy	2/44	61/18903	0.008881976	0.032923304	0.017281847	PPARD/PTGS2	2
BP	GO:0086065	cell communication involved in cardiac conduction	2/44	61/18903	0.008881976	0.032923304	0.017281847	SLC8A1/PDE4D	2
BP	GO:0090497	mesenchymal cell migration	2/44	61/18903	0.008881976	0.032923304	0.017281847	CDC42/EDN1	2
BP	GO:0098900	regulation of action potential	2/44	61/18903	0.008881976	0.032923304	0.017281847	CD36/TNF	2
BP	GO:1900024	regulation of substrate adhesion-dependent cell spreading	2/44	61/18903	0.008881976	0.032923304	0.017281847	DOCK5/CDC42	2
BP	GO:1902107	positive regulation of leukocyte differentiation	3/44	184/18903	0.008966952	0.033129134	0.01738989	TRIB1/FOS/TNF	3
BP	GO:1903708	positive regulation of hemopoiesis	3/44	184/18903	0.008966952	0.033129134	0.01738989	TRIB1/FOS/TNF	3
BP	GO:0007265	Ras protein signal transduction	4/44	353/18903	0.009015462	0.033253754	0.017455304	CDKN1A/CDC42/ABCA1/NRG1	4
BP	GO:0002040	sprouting angiogenesis	3/44	185/18903	0.009100122	0.033474464	0.017571157	KLF4/JMJD6/PTGS2	3
BP	GO:0031102	neuron projection regeneration	2/44	62/18903	0.009164564	0.033474464	0.017571157	KLF4/NEFL	2
BP	GO:0043506	regulation of JUN kinase activity	2/44	62/18903	0.009164564	0.033474464	0.017571157	EDN1/TNF	2
BP	GO:0046824	positive regulation of nucleocytoplasmic transport	2/44	62/18903	0.009164564	0.033474464	0.017571157	IL1B/PTGS2	2
BP	GO:0046888	negative regulation of hormone secretion	2/44	62/18903	0.009164564	0.033474464	0.017571157	IL1B/EDN1	2
BP	GO:0090303	positive regulation of wound healing	2/44	62/18903	0.009164564	0.033474464	0.017571157	THBD/CD36	2
BP	GO:0009266	response to temperature stimulus	3/44	186/18903	0.009234453	0.03367507	0.017676458	FOS/METRNL/PTGS2	3
BP	GO:0002700	regulation of production of molecular mediator of immune response	3/44	187/18903	0.009369946	0.034003835	0.01784903	IL1B/CD36/TNF	3
BP	GO:0045766	positive regulation of angiogenesis	3/44	187/18903	0.009369946	0.034003835	0.01784903	IL1B/KLF4/PTGIS	3
BP	GO:1904018	positive regulation of vasculature development	3/44	187/18903	0.009369946	0.034003835	0.01784903	IL1B/KLF4/PTGIS	3
BP	GO:0032731	positive regulation of interleukin-1 beta production	2/44	63/18903	0.009451145	0.034133349	0.017917014	CD36/TNF	2
BP	GO:0032757	positive regulation of interleukin-8 production	2/44	63/18903	0.009451145	0.034133349	0.017917014	IL1B/TNF	2
BP	GO:2001244	positive regulation of intrinsic apoptotic signaling pathway	2/44	63/18903	0.009451145	0.034133349	0.017917014	S100A9/S100A8	2
BP	GO:0061138	morphogenesis of a branching epithelium	3/44	188/18903	0.009506603	0.034223772	0.017964478	AREG/EDN1/TNF	3
BP	GO:1903169	regulation of calcium ion transmembrane transport	3/44	188/18903	0.009506603	0.034223772	0.017964478	PDE4B/SLC8A1/PDE4D	3
BP	GO:0010038	response to metal ion	4/44	360/18903	0.009641682	0.034609191	0.018166789	FOS/EDN1/S100A8/PTGS2	4
BP	GO:0043123	positive regulation of I-kappaB kinase/NF-kappaB signaling	3/44	189/18903	0.009644428	0.034609191	0.018166789	IL1B/CD36/TNF	3
BP	GO:0042176	regulation of protein catabolic process	4/44	361/18903	0.009733402	0.034872857	0.018305191	IL1B/TRIB1/NRG1/TNF	4
BP	GO:0043433	negative regulation of DNA-binding transcription factor activity	3/44	190/18903	0.009783421	0.03499634	0.018370009	KLF4/TRIB1/PTGIS	3
BP	GO:0045787	positive regulation of cell cycle	4/44	362/18903	0.00982569	0.035091752	0.018420091	IL1B/CDC42/EDN1/TNF	4
BP	GO:0006066	alcohol metabolic process	4/44	367/18903	0.010295718	0.03667721	0.019252318	ALDH2/ALDH1A1/PPARD/ABCA1	4
BP	GO:0071300	cellular response to retinoic acid	2/44	66/18903	0.010334649	0.03667721	0.019252318	ABCA1/TNF	2
BP	GO:0072577	endothelial cell apoptotic process	2/44	66/18903	0.010334649	0.03667721	0.019252318	ICAM1/TNF	2
BP	GO:0009749	response to glucose	3/44	194/18903	0.010351124	0.03667721	0.019252318	ICAM1/SLC8A1/PPARD	3
BP	GO:0010952	positive regulation of peptidase activity	3/44	194/18903	0.010351124	0.03667721	0.019252318	S100A9/S100A8/TNF	3
BP	GO:0031589	cell-substrate adhesion	4/44	369/18903	0.01048776	0.037102925	0.019475781	CD36/DOCK5/CDC42/PPARD	4
BP	GO:0009620	response to fungus	2/44	67/18903	0.010637008	0.037571848	0.019721925	S100A9/S100A8	2
BP	GO:0051098	regulation of binding	4/44	372/18903	0.010780176	0.037990383	0.019941618	KLF4/CDKN1A/CDC42/HOPX	4
BP	GO:2001257	regulation of cation channel activity	3/44	197/18903	0.010789269	0.037990383	0.019941618	PDE4B/EDN1/PDE4D	3
BP	GO:0071248	cellular response to metal ion	3/44	198/18903	0.010937683	0.03811508	0.020007073	FOS/EDN1/PTGS2	3
BP	GO:0071897	DNA biosynthetic process	3/44	198/18903	0.010937683	0.03811508	0.020007073	KLF4/CDKN1A/TNF	3
BP	GO:0038034	signal transduction in absence of ligand	2/44	68/18903	0.010943263	0.03811508	0.020007073	IL1B/TNF	2
BP	GO:0045670	regulation of osteoclast differentiation	2/44	68/18903	0.010943263	0.03811508	0.020007073	FOS/TNF	2
BP	GO:0048663	neuron fate commitment	2/44	68/18903	0.010943263	0.03811508	0.020007073	CDC42/NRG1	2
BP	GO:0060193	positive regulation of lipase activity	2/44	68/18903	0.010943263	0.03811508	0.020007073	GNA15/ABHD5	2
BP	GO:0097192	extrinsic apoptotic signaling pathway in absence of ligand	2/44	68/18903	0.010943263	0.03811508	0.020007073	IL1B/TNF	2
BP	GO:0043393	regulation of protein binding	3/44	200/18903	0.01123807	0.039074291	0.020510575	CDKN1A/CDC42/HOPX	3
BP	GO:0014015	positive regulation of gliogenesis	2/44	69/18903	0.011253396	0.039074291	0.020510575	IL1B/TNF	2
BP	GO:0002697	regulation of immune effector process	4/44	379/18903	0.011482972	0.039809995	0.020896755	IL1B/ICAM1/CD36/TNF	4
BP	GO:0006081	cellular aldehyde metabolic process	2/44	70/18903	0.011567388	0.039979451	0.020985705	ALDH2/ALDH1A1	2
BP	GO:0032722	positive regulation of chemokine production	2/44	70/18903	0.011567388	0.039979451	0.020985705	IL1B/TNF	2
BP	GO:0018108	peptidyl-tyrosine phosphorylation	4/44	380/18903	0.011585732	0.039981438	0.020986748	AREG/CD36/NRG1/TNF	4
BP	GO:0001763	morphogenesis of a branching structure	3/44	203/18903	0.011697574	0.040305576	0.021156892	AREG/EDN1/TNF	3
BP	GO:0018212	peptidyl-tyrosine modification	4/44	382/18903	0.011793037	0.040572374	0.021296937	AREG/CD36/NRG1/TNF	4
BP	GO:1901888	regulation of cell junction assembly	3/44	204/18903	0.011853128	0.040716852	0.021372775	IL1B/TNF/HOPX	3
BP	GO:2000379	positive regulation of reactive oxygen species metabolic process	2/44	71/18903	0.01188522	0.040764856	0.021397973	CDKN1A/CD36	2
BP	GO:1901654	response to ketone	3/44	205/18903	0.012009878	0.041129718	0.021589494	FOS/EDN1/NEFL	3
BP	GO:0071674	mononuclear cell migration	3/44	206/18903	0.012167825	0.041607303	0.021840184	ICAM1/CDC42/TNF	3
BP	GO:0019362	pyridine nucleotide metabolic process	2/44	73/18903	0.01253233	0.042594779	0.022358522	NAMPT/PTGIS	2
BP	GO:0046496	nicotinamide nucleotide metabolic process	2/44	73/18903	0.01253233	0.042594779	0.022358522	NAMPT/PTGIS	2
BP	GO:0050805	negative regulation of synaptic transmission	2/44	73/18903	0.01253233	0.042594779	0.022358522	IL1B/PTGS2	2
BP	GO:0071260	cellular response to mechanical stimulus	2/44	73/18903	0.01253233	0.042594779	0.022358522	IL1B/PTGS2	2
BP	GO:0050878	regulation of body fluid levels	4/44	390/18903	0.012646214	0.042861362	0.022498455	THBD/KLF4/CD36/EDN1	4
BP	GO:0045732	positive regulation of protein catabolic process	3/44	209/18903	0.012648864	0.042861362	0.022498455	IL1B/TRIB1/TNF	3
BP	GO:0006801	superoxide metabolic process	2/44	74/18903	0.012861571	0.04332116	0.022739809	CD36/EDN1	2
BP	GO:0032732	positive regulation of interleukin-1 production	2/44	74/18903	0.012861571	0.04332116	0.022739809	CD36/TNF	2
BP	GO:0045123	cellular extravasation	2/44	74/18903	0.012861571	0.04332116	0.022739809	ICAM1/TNF	2
BP	GO:2000573	positive regulation of DNA biosynthetic process	2/44	74/18903	0.012861571	0.04332116	0.022739809	KLF4/TNF	2
BP	GO:1904062	regulation of cation transmembrane transport	4/44	394/18903	0.013087314	0.04401563	0.023104345	PDE4B/EDN1/SLC8A1/PDE4D	4
BP	GO:0045661	regulation of myoblast differentiation	2/44	75/18903	0.013194578	0.044310149	0.023258941	PPARD/TNF	2
BP	GO:0045637	regulation of myeloid cell differentiation	3/44	214/18903	0.013474677	0.045171358	0.023711001	TRIB1/FOS/TNF	3
BP	GO:0001937	negative regulation of endothelial cell proliferation	2/44	76/18903	0.013531331	0.045171358	0.023711001	TNF/SPARC	2
BP	GO:0009166	nucleotide catabolic process	2/44	76/18903	0.013531331	0.045171358	0.023711001	PDE4B/PDE4D	2
BP	GO:0086003	cardiac muscle cell contraction	2/44	76/18903	0.013531331	0.045171358	0.023711001	PDE4B/PDE4D	2
BP	GO:1903036	positive regulation of response to wounding	2/44	77/18903	0.013871814	0.046239379	0.024271618	THBD/CD36	2
BP	GO:0043491	protein kinase B signaling	3/44	218/18903	0.014157095	0.047038257	0.024690959	IL1B/NRG1/TNF	3
BP	GO:0043537	negative regulation of blood vessel endothelial cell migration	2/44	78/18903	0.014216007	0.047038257	0.024690959	KLF4/TNF	2
BP	GO:0051966	regulation of synaptic transmission, glutamatergic	2/44	78/18903	0.014216007	0.047038257	0.024690959	TNF/PTGS2	2
BP	GO:0090049	regulation of cell migration involved in sprouting angiogenesis	2/44	78/18903	0.014216007	0.047038257	0.024690959	KLF4/PTGS2	2
BP	GO:0140115	export across plasma membrane	2/44	78/18903	0.014216007	0.047038257	0.024690959	SLC8A1/ABCA1	2
BP	GO:0045786	negative regulation of cell cycle	4/44	405/18903	0.014350965	0.047415084	0.02488876	KLF4/CDKN1A/TNF/PTGS2	4
BP	GO:0032970	regulation of actin filament-based process	4/44	406/18903	0.014469561	0.047736821	0.025057643	PDE4B/CDC42/EDN1/PDE4D	4
BP	GO:0002437	inflammatory response to antigenic stimulus	2/44	79/18903	0.014563892	0.0478376	0.025110544	IL1RN/TNF	2
BP	GO:0002720	positive regulation of cytokine production involved in immune response	2/44	79/18903	0.014563892	0.0478376	0.025110544	IL1B/CD36	2
BP	GO:0072524	pyridine-containing compound metabolic process	2/44	79/18903	0.014563892	0.0478376	0.025110544	NAMPT/PTGIS	2
BP	GO:0010810	regulation of cell-substrate adhesion	3/44	222/18903	0.014858947	0.048735615	0.025581923	CD36/DOCK5/CDC42	3
BP	GO:0003151	outflow tract morphogenesis	2/44	80/18903	0.014915451	0.048778727	0.025604553	CDC42/EDN1	2
BP	GO:0014068	positive regulation of phosphatidylinositol 3-kinase signaling	2/44	80/18903	0.014915451	0.048778727	0.025604553	PPARD/TNF	2
BP	GO:0050679	positive regulation of epithelial cell proliferation	3/44	224/18903	0.015217184	0.049621251	0.026046804	AREG/CDC42/TNF	3
BP	GO:0097191	extrinsic apoptotic signaling pathway	3/44	224/18903	0.015217184	0.049621251	0.026046804	IL1B/ICAM1/TNF	3
BP	GO:0014855	striated muscle cell proliferation	2/44	81/18903	0.015270665	0.049723585	0.02610052	FOS/PPARD	2
BP	GO:0007596	blood coagulation	3/44	225/18903	0.015398133	0.049993938	0.026242432	THBD/CD36/EDN1	3
BP	GO:0033157	regulation of intracellular protein transport	3/44	225/18903	0.015398133	0.049993938	0.026242432	IL1B/CD36/PTGS2	3
BP	GO:0010770	positive regulation of cell morphogenesis involved in differentiation	2/44	82/18903	0.015629518	0.050599158	0.026560119	DOCK5/CDC42	2
BP	GO:0051279	regulation of release of sequestered calcium ion into cytosol	2/44	82/18903	0.015629518	0.050599158	0.026560119	SLC8A1/PDE4D	2
BP	GO:0050848	regulation of calcium-mediated signaling	2/44	83/18903	0.01599199	0.05162407	0.027098108	NRG1/TNF	2
BP	GO:0055013	cardiac muscle cell development	2/44	83/18903	0.01599199	0.05162407	0.027098108	EDN1/SLC8A1	2
BP	GO:0071241	cellular response to inorganic substance	3/44	229/18903	0.016134161	0.051933994	0.027260791	FOS/EDN1/PTGS2	3
BP	GO:0071902	positive regulation of protein serine/threonine kinase activity	3/44	229/18903	0.016134161	0.051933994	0.027260791	IL1B/EDN1/TNF	3
BP	GO:0050817	coagulation	3/44	230/18903	0.01632123	0.052355109	0.02748184	THBD/CD36/EDN1	3
BP	GO:0035050	embryonic heart tube development	2/44	84/18903	0.016358063	0.052355109	0.02748184	CDC42/EDN1	2
BP	GO:0051899	membrane depolarization	2/44	84/18903	0.016358063	0.052355109	0.02748184	EDN1/SLC8A1	2
BP	GO:0097006	regulation of plasma lipoprotein particle levels	2/44	84/18903	0.016358063	0.052355109	0.02748184	CD36/ABCA1	2
BP	GO:0002685	regulation of leukocyte migration	3/44	231/18903	0.016509526	0.052615344	0.02761844	ICAM1/EDN1/TNF	3
BP	GO:0007599	hemostasis	3/44	231/18903	0.016509526	0.052615344	0.02761844	THBD/CD36/EDN1	3
BP	GO:0050769	positive regulation of neurogenesis	3/44	231/18903	0.016509526	0.052615344	0.02761844	IL1B/TNF/NEFL	3
BP	GO:0010959	regulation of metal ion transport	4/44	423/18903	0.016582091	0.05277186	0.027700597	PDE4B/SLC8A1/PDE4D/PTGS2	4
BP	GO:0008625	extrinsic apoptotic signaling pathway via death domain receptors	2/44	85/18903	0.01672772	0.053085149	0.027865047	ICAM1/TNF	2
BP	GO:1901292	nucleoside phosphate catabolic process	2/44	85/18903	0.01672772	0.053085149	0.027865047	PDE4B/PDE4D	2
BP	GO:0071356	cellular response to tumor necrosis factor	3/44	234/18903	0.017081781	0.053814157	0.028247712	FOS/EDN1/TNF	3
BP	GO:0006970	response to osmotic stress	2/44	86/18903	0.017100943	0.053814157	0.028247712	TNF/PTGS2	2
BP	GO:0019935	cyclic-nucleotide-mediated signaling	2/44	86/18903	0.017100943	0.053814157	0.028247712	CD36/PDE4D	2
BP	GO:0033077	T cell differentiation in thymus	2/44	86/18903	0.017100943	0.053814157	0.028247712	IL1B/JMJD6	2
BP	GO:0033273	response to vitamin	2/44	86/18903	0.017100943	0.053814157	0.028247712	PPARD/PTGS2	2
BP	GO:0090502	RNA phosphodiester bond hydrolysis, endonucleolytic	2/44	86/18903	0.017100943	0.053814157	0.028247712	RNASE1/RNASE2	2
BP	GO:0001503	ossification	4/44	429/18903	0.017371731	0.054513801	0.028614964	AREG/SLC8A1/TNF/PTGS2	4
BP	GO:0031331	positive regulation of cellular catabolic process	4/44	429/18903	0.017371731	0.054513801	0.028614964	IL1B/TRIB1/ABHD5/TNF	4
BP	GO:0001523	retinoid metabolic process	2/44	87/18903	0.017477714	0.054617857	0.028669584	ALDH1A1/PPARD	2
BP	GO:0071277	cellular response to calcium ion	2/44	87/18903	0.017477714	0.054617857	0.028669584	FOS/EDN1	2
BP	GO:2000134	negative regulation of G1/S transition of mitotic cell cycle	2/44	87/18903	0.017477714	0.054617857	0.028669584	KLF4/CDKN1A	2
BP	GO:0050808	synapse organization	4/44	432/18903	0.017775282	0.055470715	0.029117259	CDC42/NRG1/TNF/NEFL	4
BP	GO:0072384	organelle transport along microtubule	2/44	88/18903	0.017858016	0.055651711	0.029212267	CDC42/NEFL	2
BP	GO:0051403	stress-activated MAPK cascade	3/44	239/18903	0.018060143	0.056203764	0.029502046	IL1B/TRIB1/TNF	3
BP	GO:0034644	cellular response to UV	2/44	89/18903	0.01824183	0.056612575	0.029716636	CDKN1A/PTGS2	2
BP	GO:0048678	response to axon injury	2/44	89/18903	0.01824183	0.056612575	0.029716636	KLF4/NEFL	2
BP	GO:0002703	regulation of leukocyte mediated immunity	3/44	241/18903	0.018460115	0.0572111	0.030030809	IL1B/ICAM1/TNF	3
BP	GO:0016101	diterpenoid metabolic process	2/44	90/18903	0.018629139	0.057497341	0.03018106	ALDH1A1/PPARD	2
BP	GO:0055006	cardiac cell development	2/44	90/18903	0.018629139	0.057497341	0.03018106	EDN1/SLC8A1	2
BP	GO:0060191	regulation of lipase activity	2/44	90/18903	0.018629139	0.057497341	0.03018106	GNA15/ABHD5	2
BP	GO:1901216	positive regulation of neuron death	2/44	91/18903	0.019019925	0.058546655	0.030731858	FOS/TNF	2
BP	GO:0048732	gland development	4/44	441/18903	0.019021158	0.058546655	0.030731858	AREG/EDN1/NRG1/TNF	4
BP	GO:0031098	stress-activated protein kinase signaling cascade	3/44	246/18903	0.019481654	0.05980044	0.031389985	IL1B/TRIB1/TNF	3
BP	GO:0045930	negative regulation of mitotic cell cycle	3/44	246/18903	0.019481654	0.05980044	0.031389985	KLF4/CDKN1A/TNF	3
BP	GO:0050886	endocrine process	2/44	93/18903	0.01981186	0.06064855	0.031835169	IL1B/EDN1	2
BP	GO:0051781	positive regulation of cell division	2/44	93/18903	0.01981186	0.06064855	0.031835169	IL1B/CDC42	2
BP	GO:0048863	stem cell differentiation	3/44	248/18903	0.019898924	0.060832309	0.031931626	CDC42/EDN1/NRG1	3
BP	GO:0050804	modulation of chemical synaptic transmission	4/44	448/18903	0.020027009	0.0611408	0.032093557	IL1B/EDN1/TNF/PTGS2	4
BP	GO:0099177	regulation of trans-synaptic signaling	4/44	449/18903	0.020173352	0.061375425	0.032216714	IL1B/EDN1/TNF/PTGS2	4
BP	GO:0002042	cell migration involved in sprouting angiogenesis	2/44	94/18903	0.020212973	0.061375425	0.032216714	KLF4/PTGS2	2
BP	GO:0002793	positive regulation of peptide secretion	2/44	94/18903	0.020212973	0.061375425	0.032216714	PPARD/S100A8	2
BP	GO:0060761	negative regulation of response to cytokine stimulus	2/44	94/18903	0.020212973	0.061375425	0.032216714	KLF4/IL1RN	2
BP	GO:1903829	positive regulation of protein localization	4/44	451/18903	0.020468035	0.062066144	0.032579281	IL1B/PPARD/TNF/PTGS2	4
BP	GO:0032088	negative regulation of NF-kappaB transcription factor activity	2/44	95/18903	0.020617495	0.062351295	0.03272896	KLF4/PTGIS	2
BP	GO:1900407	regulation of cellular response to oxidative stress	2/44	95/18903	0.020617495	0.062351295	0.03272896	CD36/TNF	2
BP	GO:0010951	negative regulation of endopeptidase activity	3/44	252/18903	0.020748318	0.062662706	0.032892424	KLF4/TNF/PTGS2	3
BP	GO:0045807	positive regulation of endocytosis	2/44	96/18903	0.021025407	0.063244873	0.033198011	CD36/CDC42	2
BP	GO:0046330	positive regulation of JNK cascade	2/44	96/18903	0.021025407	0.063244873	0.033198011	IL1B/TNF	2
BP	GO:0061097	regulation of protein tyrosine kinase activity	2/44	96/18903	0.021025407	0.063244873	0.033198011	AREG/NRG1	2
BP	GO:0021537	telencephalon development	3/44	255/18903	0.021398372	0.064195116	0.033696805	SLC8A1/NRG1/NEFL	3
BP	GO:0043122	regulation of I-kappaB kinase/NF-kappaB signaling	3/44	255/18903	0.021398372	0.064195116	0.033696805	IL1B/CD36/TNF	3
BP	GO:0010596	negative regulation of endothelial cell migration	2/44	97/18903	0.021436692	0.064224443	0.033712199	KLF4/TNF	2
BP	GO:0050708	regulation of protein secretion	3/44	257/18903	0.02183794	0.065292828	0.034273007	IL1B/PPARD/TNF	3
BP	GO:1902807	negative regulation of cell cycle G1/S phase transition	2/44	98/18903	0.021851333	0.065292828	0.034273007	KLF4/CDKN1A	2
BP	GO:0003007	heart morphogenesis	3/44	258/18903	0.022059584	0.06582767	0.034553753	CDC42/EDN1/NRG1	3
BP	GO:0002532	production of molecular mediator involved in inflammatory response	2/44	100/18903	0.022690616	0.066291132	0.034797029	CD36/TNF	2
BP	GO:0010769	regulation of cell morphogenesis involved in differentiation	2/44	100/18903	0.022690616	0.066291132	0.034797029	DOCK5/CDC42	2
BP	GO:0030316	osteoclast differentiation	2/44	100/18903	0.022690616	0.066291132	0.034797029	FOS/TNF	2
BP	GO:1990830	cellular response to leukemia inhibitory factor	2/44	100/18903	0.022690616	0.066291132	0.034797029	KLF4/ICAM1	2
BP	GO:0002699	positive regulation of immune effector process	3/44	261/18903	0.022731959	0.066291132	0.034797029	IL1B/CD36/TNF	3
BP	GO:0001821	histamine secretion	1/44	10/18903	0.023039851	0.066291132	0.034797029	EDN1	1
BP	GO:0002291	T cell activation via T cell receptor contact with antigen bound to MHC molecule on antigen presenting cell	1/44	10/18903	0.023039851	0.066291132	0.034797029	ICAM1	1
BP	GO:0002676	regulation of chronic inflammatory response	1/44	10/18903	0.023039851	0.066291132	0.034797029	TNF	1
BP	GO:0009629	response to gravity	1/44	10/18903	0.023039851	0.066291132	0.034797029	FOS	1
BP	GO:0014012	peripheral nervous system axon regeneration	1/44	10/18903	0.023039851	0.066291132	0.034797029	NEFL	1
BP	GO:0014824	artery smooth muscle contraction	1/44	10/18903	0.023039851	0.066291132	0.034797029	EDN1	1
BP	GO:0015911	long-chain fatty acid import across plasma membrane	1/44	10/18903	0.023039851	0.066291132	0.034797029	CD36	1
BP	GO:0030223	neutrophil differentiation	1/44	10/18903	0.023039851	0.066291132	0.034797029	TRIB1	1
BP	GO:0042045	epithelial fluid transport	1/44	10/18903	0.023039851	0.066291132	0.034797029	EDN1	1
BP	GO:0042368	vitamin D biosynthetic process	1/44	10/18903	0.023039851	0.066291132	0.034797029	TNF	1
BP	GO:0048664	neuron fate determination	1/44	10/18903	0.023039851	0.066291132	0.034797029	CDC42	1
BP	GO:0048865	stem cell fate commitment	1/44	10/18903	0.023039851	0.066291132	0.034797029	EDN1	1
BP	GO:0051006	positive regulation of lipoprotein lipase activity	1/44	10/18903	0.023039851	0.066291132	0.034797029	ABHD5	1
BP	GO:0060502	epithelial cell proliferation involved in lung morphogenesis	1/44	10/18903	0.023039851	0.066291132	0.034797029	CDC42	1
BP	GO:0061626	pharyngeal arch artery morphogenesis	1/44	10/18903	0.023039851	0.066291132	0.034797029	EDN1	1
BP	GO:0070099	regulation of chemokine-mediated signaling pathway	1/44	10/18903	0.023039851	0.066291132	0.034797029	EDN1	1
BP	GO:0070294	renal sodium ion absorption	1/44	10/18903	0.023039851	0.066291132	0.034797029	EDN1	1
BP	GO:0070391	response to lipoteichoic acid	1/44	10/18903	0.023039851	0.066291132	0.034797029	CD36	1
BP	GO:0071223	cellular response to lipoteichoic acid	1/44	10/18903	0.023039851	0.066291132	0.034797029	CD36	1
BP	GO:0099566	regulation of postsynaptic cytosolic calcium ion concentration	1/44	10/18903	0.023039851	0.066291132	0.034797029	SLC8A1	1
BP	GO:2000121	regulation of removal of superoxide radicals	1/44	10/18903	0.023039851	0.066291132	0.034797029	CD36	1
BP	GO:2000347	positive regulation of hepatocyte proliferation	1/44	10/18903	0.023039851	0.066291132	0.034797029	TNF	1
BP	GO:2000659	regulation of interleukin-1-mediated signaling pathway	1/44	10/18903	0.023039851	0.066291132	0.034797029	IL1RN	1
BP	GO:0061337	cardiac conduction	2/44	101/18903	0.023115223	0.066338332	0.034821805	SLC8A1/PDE4D	2
BP	GO:1990823	response to leukemia inhibitory factor	2/44	101/18903	0.023115223	0.066338332	0.034821805	KLF4/ICAM1	2
BP	GO:0010466	negative regulation of peptidase activity	3/44	263/18903	0.023186413	0.066457871	0.034884553	KLF4/TNF/PTGS2	3
BP	GO:0008630	intrinsic apoptotic signaling pathway in response to DNA damage	2/44	102/18903	0.023543119	0.067223372	0.035286373	CDKN1A/TNF	2
BP	GO:0035249	synaptic transmission, glutamatergic	2/44	102/18903	0.023543119	0.067223372	0.035286373	TNF/PTGS2	2
BP	GO:1901019	regulation of calcium ion transmembrane transporter activity	2/44	102/18903	0.023543119	0.067223372	0.035286373	PDE4B/PDE4D	2
BP	GO:0006910	phagocytosis, recognition	2/44	103/18903	0.023974285	0.068367734	0.035887063	CD36/JMJD6	2
BP	GO:0006641	triglyceride metabolic process	2/44	104/18903	0.024408706	0.069255472	0.036353048	ABHD5/CYP2E1	2
BP	GO:0070252	actin-mediated cell contraction	2/44	104/18903	0.024408706	0.069255472	0.036353048	PDE4B/PDE4D	2
BP	GO:0110020	regulation of actomyosin structure organization	2/44	104/18903	0.024408706	0.069255472	0.036353048	CDC42/EDN1	2
BP	GO:1902882	regulation of response to oxidative stress	2/44	104/18903	0.024408706	0.069255472	0.036353048	CD36/TNF	2
BP	GO:0007200	phospholipase C-activating G protein-coupled receptor signaling pathway	2/44	105/18903	0.024846365	0.069717223	0.036595427	GNA15/EDN1	2
BP	GO:0071868	cellular response to monoamine stimulus	2/44	105/18903	0.024846365	0.069717223	0.036595427	PDE4B/GNA15	2
BP	GO:0071870	cellular response to catecholamine stimulus	2/44	105/18903	0.024846365	0.069717223	0.036595427	PDE4B/GNA15	2
BP	GO:0000280	nuclear division	4/44	481/18903	0.025211558	0.069717223	0.036595427	IL1B/CDC42/EDN1/TNF	4
BP	GO:0003357	noradrenergic neuron differentiation	1/44	11/18903	0.025315098	0.069717223	0.036595427	EDN1	1
BP	GO:0014820	tonic smooth muscle contraction	1/44	11/18903	0.025315098	0.069717223	0.036595427	EDN1	1
BP	GO:0019062	virion attachment to host cell	1/44	11/18903	0.025315098	0.069717223	0.036595427	ICAM1	1
BP	GO:0021781	glial cell fate commitment	1/44	11/18903	0.025315098	0.069717223	0.036595427	NRG1	1
BP	GO:0031642	negative regulation of myelination	1/44	11/18903	0.025315098	0.069717223	0.036595427	TNF	1
BP	GO:0032493	response to bacterial lipoprotein	1/44	11/18903	0.025315098	0.069717223	0.036595427	CD36	1
BP	GO:0032754	positive regulation of interleukin-5 production	1/44	11/18903	0.025315098	0.069717223	0.036595427	PDE4D	1
BP	GO:0042428	serotonin metabolic process	1/44	11/18903	0.025315098	0.069717223	0.036595427	ALDH2	1
BP	GO:0044557	relaxation of smooth muscle	1/44	11/18903	0.025315098	0.069717223	0.036595427	SLC8A1	1
BP	GO:0045793	positive regulation of cell size	1/44	11/18903	0.025315098	0.069717223	0.036595427	EDN1	1
BP	GO:0061365	positive regulation of triglyceride lipase activity	1/44	11/18903	0.025315098	0.069717223	0.036595427	ABHD5	1
BP	GO:0070344	regulation of fat cell proliferation	1/44	11/18903	0.025315098	0.069717223	0.036595427	PPARD	1
BP	GO:0071313	cellular response to caffeine	1/44	11/18903	0.025315098	0.069717223	0.036595427	SLC8A1	1
BP	GO:0071803	positive regulation of podosome assembly	1/44	11/18903	0.025315098	0.069717223	0.036595427	TNF	1
BP	GO:0071872	cellular response to epinephrine stimulus	1/44	11/18903	0.025315098	0.069717223	0.036595427	PDE4B	1
BP	GO:0106049	regulation of cellular response to osmotic stress	1/44	11/18903	0.025315098	0.069717223	0.036595427	PTGS2	1
BP	GO:1900222	negative regulation of amyloid-beta clearance	1/44	11/18903	0.025315098	0.069717223	0.036595427	TNF	1
BP	GO:1901844	regulation of cell communication by electrical coupling involved in cardiac conduction	1/44	11/18903	0.025315098	0.069717223	0.036595427	PDE4D	1
BP	GO:1901856	negative regulation of cellular respiration	1/44	11/18903	0.025315098	0.069717223	0.036595427	TNF	1
BP	GO:2000672	negative regulation of motor neuron apoptotic process	1/44	11/18903	0.025315098	0.069717223	0.036595427	NEFL	1
BP	GO:0014013	regulation of gliogenesis	2/44	107/18903	0.025731329	0.070776884	0.037151655	IL1B/TNF	2
BP	GO:0061448	connective tissue development	3/44	274/18903	0.025774636	0.07080944	0.037168744	EDN1/MEX3C/PPARD	3
BP	GO:0033138	positive regulation of peptidyl-serine phosphorylation	2/44	108/18903	0.026178601	0.071569687	0.037567808	TNF/PTGS2	2
BP	GO:0034308	primary alcohol metabolic process	2/44	108/18903	0.026178601	0.071569687	0.037567808	ALDH2/ALDH1A1	2
BP	GO:0071867	response to monoamine	2/44	108/18903	0.026178601	0.071569687	0.037567808	PDE4B/GNA15	2
BP	GO:0071869	response to catecholamine	2/44	108/18903	0.026178601	0.071569687	0.037567808	PDE4B/GNA15	2
BP	GO:0042116	macrophage activation	2/44	109/18903	0.026629044	0.072423134	0.038015792	JMJD6/TNF	2
BP	GO:1903532	positive regulation of secretion by cell	3/44	278/18903	0.026753025	0.072423134	0.038015792	IL1B/EDN1/PPARD	3
BP	GO:0022407	regulation of cell-cell adhesion	4/44	490/18903	0.026754438	0.072423134	0.038015792	IL1B/KLF4/IL1RN/TNF	4
BP	GO:0051962	positive regulation of nervous system development	3/44	279/18903	0.027000721	0.072423134	0.038015792	IL1B/TNF/NEFL	3
BP	GO:0045833	negative regulation of lipid metabolic process	2/44	110/18903	0.027082643	0.072423134	0.038015792	IL1B/TNF	2
BP	GO:1904035	regulation of epithelial cell apoptotic process	2/44	110/18903	0.027082643	0.072423134	0.038015792	ICAM1/TNF	2
BP	GO:0032412	regulation of ion transmembrane transporter activity	3/44	281/18903	0.027499831	0.072423134	0.038015792	PDE4B/EDN1/PDE4D	3
BP	GO:0014066	regulation of phosphatidylinositol 3-kinase signaling	2/44	111/18903	0.027539379	0.072423134	0.038015792	PPARD/TNF	2
BP	GO:0018958	phenol-containing compound metabolic process	2/44	111/18903	0.027539379	0.072423134	0.038015792	ALDH2/CYP2E1	2
BP	GO:0032611	interleukin-1 beta production	2/44	111/18903	0.027539379	0.072423134	0.038015792	CD36/TNF	2
BP	GO:0032651	regulation of interleukin-1 beta production	2/44	111/18903	0.027539379	0.072423134	0.038015792	CD36/TNF	2
BP	GO:0034446	substrate adhesion-dependent cell spreading	2/44	111/18903	0.027539379	0.072423134	0.038015792	DOCK5/CDC42	2
BP	GO:0003157	endocardium development	1/44	12/18903	0.027585167	0.072423134	0.038015792	NRG1	1
BP	GO:0006068	ethanol catabolic process	1/44	12/18903	0.027585167	0.072423134	0.038015792	ALDH2	1
BP	GO:0010459	negative regulation of heart rate	1/44	12/18903	0.027585167	0.072423134	0.038015792	TNF	1
BP	GO:0014842	regulation of skeletal muscle satellite cell proliferation	1/44	12/18903	0.027585167	0.072423134	0.038015792	PPARD	1
BP	GO:0030656	regulation of vitamin metabolic process	1/44	12/18903	0.027585167	0.072423134	0.038015792	TNF	1
BP	GO:0032782	bile acid secretion	1/44	12/18903	0.027585167	0.072423134	0.038015792	TNF	1
BP	GO:0032966	negative regulation of collagen biosynthetic process	1/44	12/18903	0.027585167	0.072423134	0.038015792	PPARD	1
BP	GO:0033083	regulation of immature T cell proliferation	1/44	12/18903	0.027585167	0.072423134	0.038015792	IL1B	1
BP	GO:0033084	regulation of immature T cell proliferation in thymus	1/44	12/18903	0.027585167	0.072423134	0.038015792	IL1B	1
BP	GO:0035815	positive regulation of renal sodium excretion	1/44	12/18903	0.027585167	0.072423134	0.038015792	EDN1	1
BP	GO:0042416	dopamine biosynthetic process	1/44	12/18903	0.027585167	0.072423134	0.038015792	ALDH2	1
BP	GO:0043951	negative regulation of cAMP-mediated signaling	1/44	12/18903	0.027585167	0.072423134	0.038015792	PDE4D	1
BP	GO:0048548	regulation of pinocytosis	1/44	12/18903	0.027585167	0.072423134	0.038015792	CDC42	1
BP	GO:0051798	positive regulation of hair follicle development	1/44	12/18903	0.027585167	0.072423134	0.038015792	TNF	1
BP	GO:0060379	cardiac muscle cell myoblast differentiation	1/44	12/18903	0.027585167	0.072423134	0.038015792	NRG1	1
BP	GO:0071107	response to parathyroid hormone	1/44	12/18903	0.027585167	0.072423134	0.038015792	FOS	1
BP	GO:0071372	cellular response to follicle-stimulating hormone stimulus	1/44	12/18903	0.027585167	0.072423134	0.038015792	EDN1	1
BP	GO:0099188	postsynaptic cytoskeleton organization	1/44	12/18903	0.027585167	0.072423134	0.038015792	NEFL	1
BP	GO:0106072	negative regulation of adenylate cyclase-activating G protein-coupled receptor signaling pathway	1/44	12/18903	0.027585167	0.072423134	0.038015792	PDE4B	1
BP	GO:0140052	cellular response to oxidised low-density lipoprotein particle stimulus	1/44	12/18903	0.027585167	0.072423134	0.038015792	CD36	1
BP	GO:1900227	positive regulation of NLRP3 inflammasome complex assembly	1/44	12/18903	0.027585167	0.072423134	0.038015792	CD36	1
BP	GO:2001223	negative regulation of neuron migration	1/44	12/18903	0.027585167	0.072423134	0.038015792	NRG1	1
BP	GO:0098742	cell-cell adhesion via plasma-membrane adhesion molecules	3/44	282/18903	0.027751244	0.072774241	0.038200093	KLF4/ICAM1/IL1RN	3
BP	GO:0019221	cytokine-mediated signaling pathway	4/44	496/18903	0.027814153	0.072854301	0.038242117	IL1B/IL1RN/EDN1/TNF	4
BP	GO:0006874	cellular calcium ion homeostasis	3/44	284/18903	0.028257785	0.07393025	0.038806896	EDN1/SLC8A1/PDE4D	3
BP	GO:0002456	T cell mediated immunity	2/44	113/18903	0.028462202	0.07429229	0.038996936	IL1B/ICAM1	2
BP	GO:0010633	negative regulation of epithelial cell migration	2/44	113/18903	0.028462202	0.07429229	0.038996936	KLF4/TNF	2
BP	GO:0002824	positive regulation of adaptive immune response based on somatic recombination of immune receptors built from immunoglobulin superfamily domains	2/44	114/18903	0.028928256	0.075007284	0.039372245	IL1B/TNF	2
BP	GO:0042303	molting cycle	2/44	115/18903	0.029397383	0.075007284	0.039372245	TNF/PTGS2	2
BP	GO:0042633	hair cycle	2/44	115/18903	0.029397383	0.075007284	0.039372245	TNF/PTGS2	2
BP	GO:0002357	defense response to tumor cell	1/44	13/18903	0.029850068	0.075007284	0.039372245	KLF4	1
BP	GO:0002863	positive regulation of inflammatory response to antigenic stimulus	1/44	13/18903	0.029850068	0.075007284	0.039372245	TNF	1
BP	GO:0003096	renal sodium ion transport	1/44	13/18903	0.029850068	0.075007284	0.039372245	EDN1	1
BP	GO:0010713	negative regulation of collagen metabolic process	1/44	13/18903	0.029850068	0.075007284	0.039372245	PPARD	1
BP	GO:0010745	negative regulation of macrophage derived foam cell differentiation	1/44	13/18903	0.029850068	0.075007284	0.039372245	ABCA1	1
BP	GO:0030497	fatty acid elongation	1/44	13/18903	0.029850068	0.075007284	0.039372245	ELOVL4	1
BP	GO:0031272	regulation of pseudopodium assembly	1/44	13/18903	0.029850068	0.075007284	0.039372245	CDC42	1
BP	GO:0031274	positive regulation of pseudopodium assembly	1/44	13/18903	0.029850068	0.075007284	0.039372245	CDC42	1
BP	GO:0032536	regulation of cell projection size	1/44	13/18903	0.029850068	0.075007284	0.039372245	NEFL	1
BP	GO:0032621	interleukin-18 production	1/44	13/18903	0.029850068	0.075007284	0.039372245	TNF	1
BP	GO:0032661	regulation of interleukin-18 production	1/44	13/18903	0.029850068	0.075007284	0.039372245	TNF	1
BP	GO:0033079	immature T cell proliferation	1/44	13/18903	0.029850068	0.075007284	0.039372245	IL1B	1
BP	GO:0033080	immature T cell proliferation in thymus	1/44	13/18903	0.029850068	0.075007284	0.039372245	IL1B	1
BP	GO:0033700	phospholipid efflux	1/44	13/18903	0.029850068	0.075007284	0.039372245	ABCA1	1
BP	GO:0035810	positive regulation of urine volume	1/44	13/18903	0.029850068	0.075007284	0.039372245	EDN1	1
BP	GO:0042362	fat-soluble vitamin biosynthetic process	1/44	13/18903	0.029850068	0.075007284	0.039372245	TNF	1
BP	GO:0042541	hemoglobin biosynthetic process	1/44	13/18903	0.029850068	0.075007284	0.039372245	KLF4	1
BP	GO:0042761	very long-chain fatty acid biosynthetic process	1/44	13/18903	0.029850068	0.075007284	0.039372245	ELOVL4	1
BP	GO:0044650	adhesion of symbiont to host cell	1/44	13/18903	0.029850068	0.075007284	0.039372245	ICAM1	1
BP	GO:0045741	positive regulation of epidermal growth factor-activated receptor activity	1/44	13/18903	0.029850068	0.075007284	0.039372245	AREG	1
BP	GO:0051481	negative regulation of cytosolic calcium ion concentration	1/44	13/18903	0.029850068	0.075007284	0.039372245	SLC8A1	1
BP	GO:0051608	histamine transport	1/44	13/18903	0.029850068	0.075007284	0.039372245	EDN1	1
BP	GO:0051918	negative regulation of fibrinolysis	1/44	13/18903	0.029850068	0.075007284	0.039372245	THBD	1
BP	GO:0060100	positive regulation of phagocytosis, engulfment	1/44	13/18903	0.029850068	0.075007284	0.039372245	CD36	1
BP	GO:0070341	fat cell proliferation	1/44	13/18903	0.029850068	0.075007284	0.039372245	PPARD	1
BP	GO:0071389	cellular response to mineralocorticoid stimulus	1/44	13/18903	0.029850068	0.075007284	0.039372245	EDN1	1
BP	GO:0072683	T cell extravasation	1/44	13/18903	0.029850068	0.075007284	0.039372245	ICAM1	1
BP	GO:1904995	negative regulation of leukocyte adhesion to vascular endothelial cell	1/44	13/18903	0.029850068	0.075007284	0.039372245	KLF4	1
BP	GO:1905155	positive regulation of membrane invagination	1/44	13/18903	0.029850068	0.075007284	0.039372245	CD36	1
BP	GO:0001824	blastocyst development	2/44	116/18903	0.029869567	0.075007284	0.039372245	KLF4/HOPX	2
BP	GO:0046916	cellular transition metal ion homeostasis	2/44	116/18903	0.029869567	0.075007284	0.039372245	S100A9/S100A8	2
BP	GO:0022898	regulation of transmembrane transporter activity	3/44	291/18903	0.03006964	0.075425517	0.03959178	PDE4B/EDN1/PDE4D	3
BP	GO:0043200	response to amino acid	2/44	118/18903	0.030823044	0.07722923	0.040538571	EDN1/TNF	2
BP	GO:0002708	positive regulation of lymphocyte mediated immunity	2/44	119/18903	0.031304304	0.078347813	0.041125729	IL1B/TNF	2
BP	GO:0002821	positive regulation of adaptive immune response	2/44	120/18903	0.031788557	0.078529437	0.041221066	IL1B/TNF	2
BP	GO:0051897	positive regulation of protein kinase B signaling	2/44	120/18903	0.031788557	0.078529437	0.041221066	NRG1/TNF	2
BP	GO:0003222	ventricular trabecula myocardium morphogenesis	1/44	14/18903	0.032109814	0.078529437	0.041221066	NRG1	1
BP	GO:0010896	regulation of triglyceride catabolic process	1/44	14/18903	0.032109814	0.078529437	0.041221066	ABHD5	1
BP	GO:0014841	skeletal muscle satellite cell proliferation	1/44	14/18903	0.032109814	0.078529437	0.041221066	PPARD	1
BP	GO:0030213	hyaluronan biosynthetic process	1/44	14/18903	0.032109814	0.078529437	0.041221066	IL1B	1
BP	GO:0031000	response to caffeine	1/44	14/18903	0.032109814	0.078529437	0.041221066	SLC8A1	1
BP	GO:0031665	negative regulation of lipopolysaccharide-mediated signaling pathway	1/44	14/18903	0.032109814	0.078529437	0.041221066	TRIB1	1
BP	GO:0046185	aldehyde catabolic process	1/44	14/18903	0.032109814	0.078529437	0.041221066	ALDH2	1
BP	GO:0046348	amino sugar catabolic process	1/44	14/18903	0.032109814	0.078529437	0.041221066	ALDH1A1	1
BP	GO:0047484	regulation of response to osmotic stress	1/44	14/18903	0.032109814	0.078529437	0.041221066	PTGS2	1
BP	GO:0050966	detection of mechanical stimulus involved in sensory perception of pain	1/44	14/18903	0.032109814	0.078529437	0.041221066	TNF	1
BP	GO:0051645	Golgi localization	1/44	14/18903	0.032109814	0.078529437	0.041221066	CDC42	1
BP	GO:0061043	regulation of vascular wound healing	1/44	14/18903	0.032109814	0.078529437	0.041221066	TNF	1
BP	GO:0071415	cellular response to purine-containing compound	1/44	14/18903	0.032109814	0.078529437	0.041221066	SLC8A1	1
BP	GO:0071801	regulation of podosome assembly	1/44	14/18903	0.032109814	0.078529437	0.041221066	TNF	1
BP	GO:0071871	response to epinephrine	1/44	14/18903	0.032109814	0.078529437	0.041221066	PDE4B	1
BP	GO:1901160	primary amino compound metabolic process	1/44	14/18903	0.032109814	0.078529437	0.041221066	ALDH2	1
BP	GO:1901841	regulation of high voltage-gated calcium channel activity	1/44	14/18903	0.032109814	0.078529437	0.041221066	PDE4B	1
BP	GO:1902287	semaphorin-plexin signaling pathway involved in axon guidance	1/44	14/18903	0.032109814	0.078529437	0.041221066	EDN1	1
BP	GO:2000288	positive regulation of myoblast proliferation	1/44	14/18903	0.032109814	0.078529437	0.041221066	PPARD	1
BP	GO:0030301	cholesterol transport	2/44	121/18903	0.032275788	0.078764124	0.041344256	CD36/ABCA1	2
BP	GO:0032355	response to estradiol	2/44	121/18903	0.032275788	0.078764124	0.041344256	AREG/PTGS2	2
BP	GO:0043500	muscle adaptation	2/44	122/18903	0.03276598	0.079873733	0.041926703	IL1B/EDN1	2
BP	GO:0002224	toll-like receptor signaling pathway	2/44	123/18903	0.033259118	0.080639026	0.042328415	CD36/TNF	2
BP	GO:0022612	gland morphogenesis	2/44	123/18903	0.033259118	0.080639026	0.042328415	AREG/TNF	2
BP	GO:0030282	bone mineralization	2/44	123/18903	0.033259118	0.080639026	0.042328415	SLC8A1/PTGS2	2
BP	GO:0046887	positive regulation of hormone secretion	2/44	123/18903	0.033259118	0.080639026	0.042328415	EDN1/PPARD	2
BP	GO:0071482	cellular response to light stimulus	2/44	123/18903	0.033259118	0.080639026	0.042328415	CDKN1A/PTGS2	2
BP	GO:0009165	nucleotide biosynthetic process	3/44	304/18903	0.033594852	0.080963283	0.042498621	NAMPT/ELOVL4/PTGIS	3
BP	GO:0051209	release of sequestered calcium ion into cytosol	2/44	124/18903	0.033755187	0.080963283	0.042498621	SLC8A1/PDE4D	2
BP	GO:0034504	protein localization to nucleus	3/44	306/18903	0.034155628	0.080963283	0.042498621	CDKN1A/CD36/PTGS2	3
BP	GO:0071375	cellular response to peptide hormone stimulus	3/44	306/18903	0.034155628	0.080963283	0.042498621	IL1B/FOS/EDN1	3
BP	GO:1901293	nucleoside phosphate biosynthetic process	3/44	306/18903	0.034155628	0.080963283	0.042498621	NAMPT/ELOVL4/PTGIS	3
BP	GO:0051283	negative regulation of sequestering of calcium ion	2/44	125/18903	0.03425417	0.080963283	0.042498621	SLC8A1/PDE4D	2
BP	GO:0007567	parturition	1/44	15/18903	0.034364416	0.080963283	0.042498621	EDN1	1
BP	GO:0010838	positive regulation of keratinocyte proliferation	1/44	15/18903	0.034364416	0.080963283	0.042498621	AREG	1
BP	GO:0010889	regulation of sequestering of triglyceride	1/44	15/18903	0.034364416	0.080963283	0.042498621	ABHD5	1
BP	GO:0014029	neural crest formation	1/44	15/18903	0.034364416	0.080963283	0.042498621	EDN1	1
BP	GO:0014857	regulation of skeletal muscle cell proliferation	1/44	15/18903	0.034364416	0.080963283	0.042498621	PPARD	1
BP	GO:0032725	positive regulation of granulocyte macrophage colony-stimulating factor production	1/44	15/18903	0.034364416	0.080963283	0.042498621	IL1B	1
BP	GO:0034310	primary alcohol catabolic process	1/44	15/18903	0.034364416	0.080963283	0.042498621	ALDH2	1
BP	GO:0034380	high-density lipoprotein particle assembly	1/44	15/18903	0.034364416	0.080963283	0.042498621	ABCA1	1
BP	GO:0034392	negative regulation of smooth muscle cell apoptotic process	1/44	15/18903	0.034364416	0.080963283	0.042498621	EDN1	1
BP	GO:0035358	regulation of peroxisome proliferator activated receptor signaling pathway	1/44	15/18903	0.034364416	0.080963283	0.042498621	PTGIS	1
BP	GO:0042308	negative regulation of protein import into nucleus	1/44	15/18903	0.034364416	0.080963283	0.042498621	CD36	1
BP	GO:0051956	negative regulation of amino acid transport	1/44	15/18903	0.034364416	0.080963283	0.042498621	TNF	1
BP	GO:0060099	regulation of phagocytosis, engulfment	1/44	15/18903	0.034364416	0.080963283	0.042498621	CD36	1
BP	GO:0071639	positive regulation of monocyte chemotactic protein-1 production	1/44	15/18903	0.034364416	0.080963283	0.042498621	IL1B	1
BP	GO:0097396	response to interleukin-17	1/44	15/18903	0.034364416	0.080963283	0.042498621	IL1B	1
BP	GO:0097398	cellular response to interleukin-17	1/44	15/18903	0.034364416	0.080963283	0.042498621	IL1B	1
BP	GO:0106070	regulation of adenylate cyclase-activating G protein-coupled receptor signaling pathway	1/44	15/18903	0.034364416	0.080963283	0.042498621	PDE4B	1
BP	GO:1902563	regulation of neutrophil activation	1/44	15/18903	0.034364416	0.080963283	0.042498621	TNF	1
BP	GO:1905153	regulation of membrane invagination	1/44	15/18903	0.034364416	0.080963283	0.042498621	CD36	1
BP	GO:2000345	regulation of hepatocyte proliferation	1/44	15/18903	0.034364416	0.080963283	0.042498621	TNF	1
BP	GO:2000671	regulation of motor neuron apoptotic process	1/44	15/18903	0.034364416	0.080963283	0.042498621	NEFL	1
BP	GO:0038127	ERBB signaling pathway	2/44	126/18903	0.034756052	0.081629558	0.042848357	AREG/NRG1	2
BP	GO:0098659	inorganic cation import across plasma membrane	2/44	126/18903	0.034756052	0.081629558	0.042848357	KCNJ15/SLC8A1	2
BP	GO:0099587	inorganic ion import across plasma membrane	2/44	126/18903	0.034756052	0.081629558	0.042848357	KCNJ15/SLC8A1	2
BP	GO:0055074	calcium ion homeostasis	3/44	309/18903	0.035005978	0.082130814	0.043111473	EDN1/SLC8A1/PDE4D	3
BP	GO:0051282	regulation of sequestering of calcium ion	2/44	127/18903	0.035260817	0.08264254	0.043380084	SLC8A1/PDE4D	2
BP	GO:0022604	regulation of cell morphogenesis	3/44	312/18903	0.035867333	0.083976586	0.044080341	DOCK5/CDC42/SPARC	3
BP	GO:0018105	peptidyl-serine phosphorylation	3/44	313/18903	0.036156893	0.084566537	0.044390014	TNF/PDE4D/PTGS2	3
BP	GO:0051224	negative regulation of protein transport	2/44	129/18903	0.036278937	0.084580328	0.044397253	IL1B/CD36	2
BP	GO:0050890	cognition	3/44	314/18903	0.036447672	0.084580328	0.044397253	FOS/TNF/PTGS2	3
BP	GO:0030852	regulation of granulocyte differentiation	1/44	16/18903	0.036613884	0.084580328	0.044397253	TRIB1	1
BP	GO:0031269	pseudopodium assembly	1/44	16/18903	0.036613884	0.084580328	0.044397253	CDC42	1
BP	GO:0036376	sodium ion export across plasma membrane	1/44	16/18903	0.036613884	0.084580328	0.044397253	SLC8A1	1
BP	GO:0044406	adhesion of symbiont to host	1/44	16/18903	0.036613884	0.084580328	0.044397253	ICAM1	1
BP	GO:0045651	positive regulation of macrophage differentiation	1/44	16/18903	0.036613884	0.084580328	0.044397253	TRIB1	1
BP	GO:0046321	positive regulation of fatty acid oxidation	1/44	16/18903	0.036613884	0.084580328	0.044397253	PPARD	1
BP	GO:0046325	negative regulation of glucose import	1/44	16/18903	0.036613884	0.084580328	0.044397253	TNF	1
BP	GO:0055091	phospholipid homeostasis	1/44	16/18903	0.036613884	0.084580328	0.044397253	ABCA1	1
BP	GO:1902285	semaphorin-plexin signaling pathway involved in neuron projection guidance	1/44	16/18903	0.036613884	0.084580328	0.044397253	EDN1	1
BP	GO:1903799	negative regulation of miRNA maturation	1/44	16/18903	0.036613884	0.084580328	0.044397253	TNF	1
BP	GO:0032612	interleukin-1 production	2/44	130/18903	0.03679226	0.084731408	0.044476556	CD36/TNF	2
BP	GO:0032652	regulation of interleukin-1 production	2/44	130/18903	0.03679226	0.084731408	0.044476556	CD36/TNF	2
BP	GO:0032874	positive regulation of stress-activated MAPK cascade	2/44	130/18903	0.03679226	0.084731408	0.044476556	IL1B/TNF	2
BP	GO:0051208	sequestering of calcium ion	2/44	131/18903	0.037308405	0.085788013	0.045031182	SLC8A1/PDE4D	2
BP	GO:1902105	regulation of leukocyte differentiation	3/44	317/18903	0.037327318	0.085788013	0.045031182	TRIB1/FOS/TNF	3
BP	GO:0006639	acylglycerol metabolic process	2/44	132/18903	0.037827357	0.086759994	0.045541386	ABHD5/CYP2E1	2
BP	GO:0070304	positive regulation of stress-activated protein kinase signaling cascade	2/44	132/18903	0.037827357	0.086759994	0.045541386	IL1B/TNF	2
BP	GO:0006959	humoral immune response	3/44	320/18903	0.038217905	0.087117177	0.045728876	IL1B/S100A9/TNF	3
BP	GO:0001101	response to acid chemical	2/44	133/18903	0.038349101	0.087117177	0.045728876	EDN1/TNF	2
BP	GO:0002702	positive regulation of production of molecular mediator of immune response	2/44	133/18903	0.038349101	0.087117177	0.045728876	IL1B/CD36	2
BP	GO:0006638	neutral lipid metabolic process	2/44	133/18903	0.038349101	0.087117177	0.045728876	ABHD5/CYP2E1	2
BP	GO:1904950	negative regulation of establishment of protein localization	2/44	133/18903	0.038349101	0.087117177	0.045728876	IL1B/CD36	2
BP	GO:0010224	response to UV-B	1/44	17/18903	0.038858232	0.087117177	0.045728876	CDKN1A	1
BP	GO:0010763	positive regulation of fibroblast migration	1/44	17/18903	0.038858232	0.087117177	0.045728876	SLC8A1	1
BP	GO:0020027	hemoglobin metabolic process	1/44	17/18903	0.038858232	0.087117177	0.045728876	KLF4	1
BP	GO:0030949	positive regulation of vascular endothelial growth factor receptor signaling pathway	1/44	17/18903	0.038858232	0.087117177	0.045728876	IL1B	1
BP	GO:0031268	pseudopodium organization	1/44	17/18903	0.038858232	0.087117177	0.045728876	CDC42	1
BP	GO:0033189	response to vitamin A	1/44	17/18903	0.038858232	0.087117177	0.045728876	PPARD	1
BP	GO:0033194	response to hydroperoxide	1/44	17/18903	0.038858232	0.087117177	0.045728876	CD36	1
BP	GO:0036005	response to macrophage colony-stimulating factor	1/44	17/18903	0.038858232	0.087117177	0.045728876	TNF	1
BP	GO:0042481	regulation of odontogenesis	1/44	17/18903	0.038858232	0.087117177	0.045728876	EDN1	1
BP	GO:0044539	long-chain fatty acid import into cell	1/44	17/18903	0.038858232	0.087117177	0.045728876	CD36	1
BP	GO:0045019	negative regulation of nitric oxide biosynthetic process	1/44	17/18903	0.038858232	0.087117177	0.045728876	PTGIS	1
BP	GO:0045198	establishment of epithelial cell apical/basal polarity	1/44	17/18903	0.038858232	0.087117177	0.045728876	CDC42	1
BP	GO:0072378	blood coagulation, fibrin clot formation	1/44	17/18903	0.038858232	0.087117177	0.045728876	THBD	1
BP	GO:0090399	replicative senescence	1/44	17/18903	0.038858232	0.087117177	0.045728876	CDKN1A	1
BP	GO:0098712	L-glutamate import across plasma membrane	1/44	17/18903	0.038858232	0.087117177	0.045728876	TNF	1
BP	GO:0110096	cellular response to aldehyde	1/44	17/18903	0.038858232	0.087117177	0.045728876	ALDH1A1	1
BP	GO:1904406	negative regulation of nitric oxide metabolic process	1/44	17/18903	0.038858232	0.087117177	0.045728876	PTGIS	1
BP	GO:0030048	actin filament-based movement	2/44	134/18903	0.03887362	0.087117177	0.045728876	PDE4B/PDE4D	2
BP	GO:0015918	sterol transport	2/44	135/18903	0.039400901	0.088123287	0.046256996	CD36/ABCA1	2
BP	GO:1900180	regulation of protein localization to nucleus	2/44	135/18903	0.039400901	0.088123287	0.046256996	CD36/PTGS2	2
BP	GO:1901214	regulation of neuron death	3/44	325/18903	0.039726462	0.088763197	0.046592892	FOS/TNF/NEFL	3
BP	GO:0071333	cellular response to glucose stimulus	2/44	136/18903	0.039930928	0.089131535	0.046786238	ICAM1/PPARD	2
BP	GO:0032409	regulation of transporter activity	3/44	326/18903	0.040031801	0.089268139	0.046857943	PDE4B/EDN1/PDE4D	3
BP	GO:0009581	detection of external stimulus	2/44	137/18903	0.040463686	0.089428729	0.046942238	ELOVL4/TNF	2
BP	GO:1904019	epithelial cell apoptotic process	2/44	137/18903	0.040463686	0.089428729	0.046942238	ICAM1/TNF	2
BP	GO:0030879	mammary gland development	2/44	138/18903	0.04099916	0.089428729	0.046942238	AREG/NRG1	2
BP	GO:0071331	cellular response to hexose stimulus	2/44	138/18903	0.04099916	0.089428729	0.046942238	ICAM1/PPARD	2
BP	GO:0001710	mesodermal cell fate commitment	1/44	18/18903	0.041097469	0.089428729	0.046942238	KLF4	1
BP	GO:0002693	positive regulation of cellular extravasation	1/44	18/18903	0.041097469	0.089428729	0.046942238	ICAM1	1
BP	GO:0002827	positive regulation of T-helper 1 type immune response	1/44	18/18903	0.041097469	0.089428729	0.046942238	IL1B	1
BP	GO:0006977	DNA damage response, signal transduction by p53 class mediator resulting in cell cycle arrest	1/44	18/18903	0.041097469	0.089428729	0.046942238	CDKN1A	1
BP	GO:0006978	DNA damage response, signal transduction by p53 class mediator resulting in transcription of p21 class mediator	1/44	18/18903	0.041097469	0.089428729	0.046942238	CDKN1A	1
BP	GO:0010958	regulation of amino acid import across plasma membrane	1/44	18/18903	0.041097469	0.089428729	0.046942238	TNF	1
BP	GO:0019896	axonal transport of mitochondrion	1/44	18/18903	0.041097469	0.089428729	0.046942238	NEFL	1
BP	GO:0032354	response to follicle-stimulating hormone	1/44	18/18903	0.041097469	0.089428729	0.046942238	EDN1	1
BP	GO:0032604	granulocyte macrophage colony-stimulating factor production	1/44	18/18903	0.041097469	0.089428729	0.046942238	IL1B	1
BP	GO:0032645	regulation of granulocyte macrophage colony-stimulating factor production	1/44	18/18903	0.041097469	0.089428729	0.046942238	IL1B	1
BP	GO:0034138	toll-like receptor 3 signaling pathway	1/44	18/18903	0.041097469	0.089428729	0.046942238	TNF	1
BP	GO:0035234	ectopic germ cell programmed cell death	1/44	18/18903	0.041097469	0.089428729	0.046942238	IL1B	1
BP	GO:0046827	positive regulation of protein export from nucleus	1/44	18/18903	0.041097469	0.089428729	0.046942238	IL1B	1
BP	GO:0048569	post-embryonic animal organ development	1/44	18/18903	0.041097469	0.089428729	0.046942238	KLF4	1
BP	GO:0051770	positive regulation of nitric-oxide synthase biosynthetic process	1/44	18/18903	0.041097469	0.089428729	0.046942238	NAMPT	1
BP	GO:0051917	regulation of fibrinolysis	1/44	18/18903	0.041097469	0.089428729	0.046942238	THBD	1
BP	GO:0051988	regulation of attachment of spindle microtubules to kinetochore	1/44	18/18903	0.041097469	0.089428729	0.046942238	CDC42	1
BP	GO:0060602	branch elongation of an epithelium	1/44	18/18903	0.041097469	0.089428729	0.046942238	AREG	1
BP	GO:0071318	cellular response to ATP	1/44	18/18903	0.041097469	0.089428729	0.046942238	PTGS2	1
BP	GO:1902001	fatty acid transmembrane transport	1/44	18/18903	0.041097469	0.089428729	0.046942238	CD36	1
BP	GO:1903789	regulation of amino acid transmembrane transport	1/44	18/18903	0.041097469	0.089428729	0.046942238	TNF	1
BP	GO:0008203	cholesterol metabolic process	2/44	139/18903	0.041537336	0.090124403	0.047307406	PPARD/ABCA1	2
BP	GO:0008277	regulation of G protein-coupled receptor signaling pathway	2/44	139/18903	0.041537336	0.090124403	0.047307406	PDE4B/EDN1	2
BP	GO:0050852	T cell receptor signaling pathway	2/44	139/18903	0.041537336	0.090124403	0.047307406	PDE4B/PDE4D	2
BP	GO:0009895	negative regulation of catabolic process	3/44	332/18903	0.041889139	0.090712765	0.047616244	IL1B/NRG1/TNF	3
BP	GO:0018209	peptidyl-serine modification	3/44	332/18903	0.041889139	0.090712765	0.047616244	TNF/PDE4D/PTGS2	3
BP	GO:0002705	positive regulation of leukocyte mediated immunity	2/44	140/18903	0.042078198	0.090772719	0.047647715	IL1B/TNF	2
BP	GO:0007266	Rho protein signal transduction	2/44	140/18903	0.042078198	0.090772719	0.047647715	CDC42/ABCA1	2
BP	GO:0009582	detection of abiotic stimulus	2/44	140/18903	0.042078198	0.090772719	0.047647715	ELOVL4/TNF	2
BP	GO:0071326	cellular response to monosaccharide stimulus	2/44	140/18903	0.042078198	0.090772719	0.047647715	ICAM1/PPARD	2
BP	GO:0002440	production of molecular mediator of immune response	3/44	333/18903	0.042202902	0.09095453	0.04774315	IL1B/CD36/TNF	3
BP	GO:0045667	regulation of osteoblast differentiation	2/44	141/18903	0.042621732	0.091117867	0.047828887	AREG/TNF	2
BP	GO:0046328	regulation of JNK cascade	2/44	141/18903	0.042621732	0.091117867	0.047828887	IL1B/TNF	2
BP	GO:0060562	epithelial tube morphogenesis	3/44	335/18903	0.042834024	0.091117867	0.047828887	AREG/EDN1/TNF	3
BP	GO:0071214	cellular response to abiotic stimulus	3/44	335/18903	0.042834024	0.091117867	0.047828887	IL1B/CDKN1A/PTGS2	3
BP	GO:0104004	cellular response to environmental stimulus	3/44	335/18903	0.042834024	0.091117867	0.047828887	IL1B/CDKN1A/PTGS2	3
BP	GO:0032386	regulation of intracellular transport	3/44	336/18903	0.04315138	0.091117867	0.047828887	IL1B/CD36/PTGS2	3
BP	GO:0042552	myelination	2/44	142/18903	0.043167923	0.091117867	0.047828887	NRG1/TNF	2
BP	GO:0001829	trophectodermal cell differentiation	1/44	19/18903	0.043331608	0.091117867	0.047828887	HOPX	1
BP	GO:0002923	regulation of humoral immune response mediated by circulating immunoglobulin	1/44	19/18903	0.043331608	0.091117867	0.047828887	TNF	1
BP	GO:0007213	G protein-coupled acetylcholine receptor signaling pathway	1/44	19/18903	0.043331608	0.091117867	0.047828887	GNA15	1
BP	GO:0010544	negative regulation of platelet activation	1/44	19/18903	0.043331608	0.091117867	0.047828887	THBD	1
BP	GO:0010744	positive regulation of macrophage derived foam cell differentiation	1/44	19/18903	0.043331608	0.091117867	0.047828887	CD36	1
BP	GO:0019373	epoxygenase P450 pathway	1/44	19/18903	0.043331608	0.091117867	0.047828887	CYP2E1	1
BP	GO:0030299	intestinal cholesterol absorption	1/44	19/18903	0.043331608	0.091117867	0.047828887	CD36	1
BP	GO:0031645	negative regulation of nervous system process	1/44	19/18903	0.043331608	0.091117867	0.047828887	TNF	1
BP	GO:0035338	long-chain fatty-acyl-CoA biosynthetic process	1/44	19/18903	0.043331608	0.091117867	0.047828887	ELOVL4	1
BP	GO:0035743	CD4-positive, alpha-beta T cell cytokine production	1/44	19/18903	0.043331608	0.091117867	0.047828887	IL1B	1
BP	GO:0035813	regulation of renal sodium excretion	1/44	19/18903	0.043331608	0.091117867	0.047828887	EDN1	1
BP	GO:0042772	DNA damage response, signal transduction resulting in transcription	1/44	19/18903	0.043331608	0.091117867	0.047828887	CDKN1A	1
BP	GO:0051797	regulation of hair follicle development	1/44	19/18903	0.043331608	0.091117867	0.047828887	TNF	1
BP	GO:0070989	oxidative demethylation	1/44	19/18903	0.043331608	0.091117867	0.047828887	JMJD6	1
BP	GO:0071800	podosome assembly	1/44	19/18903	0.043331608	0.091117867	0.047828887	TNF	1
BP	GO:0099563	modification of synaptic structure	1/44	19/18903	0.043331608	0.091117867	0.047828887	CDC42	1
BP	GO:0140354	lipid import into cell	1/44	19/18903	0.043331608	0.091117867	0.047828887	CD36	1
BP	GO:1902894	negative regulation of miRNA transcription	1/44	19/18903	0.043331608	0.091117867	0.047828887	PPARD	1
BP	GO:2000251	positive regulation of actin cytoskeleton reorganization	1/44	19/18903	0.043331608	0.091117867	0.047828887	CDC42	1
BP	GO:0010212	response to ionizing radiation	2/44	143/18903	0.043716756	0.09175625	0.048163983	THBD/CDKN1A	2
BP	GO:0055076	transition metal ion homeostasis	2/44	143/18903	0.043716756	0.09175625	0.048163983	S100A9/S100A8	2
BP	GO:0031644	regulation of nervous system process	2/44	145/18903	0.04482229	0.093447114	0.049051538	EDN1/TNF	2
BP	GO:0050671	positive regulation of lymphocyte proliferation	2/44	146/18903	0.045378962	0.093447114	0.049051538	IL1B/CDKN1A	2
BP	GO:0050768	negative regulation of neurogenesis	2/44	146/18903	0.045378962	0.093447114	0.049051538	IL1B/TNF	2
BP	GO:0001780	neutrophil homeostasis	1/44	20/18903	0.045560659	0.093447114	0.049051538	PDE4B	1
BP	GO:0009110	vitamin biosynthetic process	1/44	20/18903	0.045560659	0.093447114	0.049051538	TNF	1
BP	GO:0010288	response to lead ion	1/44	20/18903	0.045560659	0.093447114	0.049051538	PTGS2	1
BP	GO:0032634	interleukin-5 production	1/44	20/18903	0.045560659	0.093447114	0.049051538	PDE4D	1
BP	GO:0032674	regulation of interleukin-5 production	1/44	20/18903	0.045560659	0.093447114	0.049051538	PDE4D	1
BP	GO:0042053	regulation of dopamine metabolic process	1/44	20/18903	0.045560659	0.093447114	0.049051538	ALDH2	1
BP	GO:0042069	regulation of catecholamine metabolic process	1/44	20/18903	0.045560659	0.093447114	0.049051538	ALDH2	1
BP	GO:0042359	vitamin D metabolic process	1/44	20/18903	0.045560659	0.093447114	0.049051538	TNF	1
BP	GO:0042474	middle ear morphogenesis	1/44	20/18903	0.045560659	0.093447114	0.049051538	EDN1	1
BP	GO:0042953	lipoprotein transport	1/44	20/18903	0.045560659	0.093447114	0.049051538	CD36	1
BP	GO:0043691	reverse cholesterol transport	1/44	20/18903	0.045560659	0.093447114	0.049051538	ABCA1	1
BP	GO:0051004	regulation of lipoprotein lipase activity	1/44	20/18903	0.045560659	0.093447114	0.049051538	ABHD5	1
BP	GO:0051546	keratinocyte migration	1/44	20/18903	0.045560659	0.093447114	0.049051538	PPARD	1
BP	GO:0060749	mammary gland alveolus development	1/44	20/18903	0.045560659	0.093447114	0.049051538	AREG	1
BP	GO:0061377	mammary gland lobule development	1/44	20/18903	0.045560659	0.093447114	0.049051538	AREG	1
BP	GO:0071371	cellular response to gonadotropin stimulus	1/44	20/18903	0.045560659	0.093447114	0.049051538	EDN1	1
BP	GO:0072376	protein activation cascade	1/44	20/18903	0.045560659	0.093447114	0.049051538	THBD	1
BP	GO:1900221	regulation of amyloid-beta clearance	1/44	20/18903	0.045560659	0.093447114	0.049051538	TNF	1
BP	GO:1900225	regulation of NLRP3 inflammasome complex assembly	1/44	20/18903	0.045560659	0.093447114	0.049051538	CD36	1
BP	GO:1902004	positive regulation of amyloid-beta formation	1/44	20/18903	0.045560659	0.093447114	0.049051538	TNF	1
BP	GO:2000010	positive regulation of protein localization to cell surface	1/44	20/18903	0.045560659	0.093447114	0.049051538	TNF	1
BP	GO:2000629	negative regulation of miRNA metabolic process	1/44	20/18903	0.045560659	0.093447114	0.049051538	PPARD	1
BP	GO:0051592	response to calcium ion	2/44	147/18903	0.045938219	0.093964538	0.04932314	FOS/EDN1	2
BP	GO:0106106	cold-induced thermogenesis	2/44	147/18903	0.045938219	0.093964538	0.04932314	CD36/ALDH1A1	2
BP	GO:0120161	regulation of cold-induced thermogenesis	2/44	147/18903	0.045938219	0.093964538	0.04932314	CD36/ALDH1A1	2
BP	GO:0032147	activation of protein kinase activity	2/44	148/18903	0.046500045	0.095027339	0.049881017	AREG/NRG1	2
BP	GO:0009411	response to UV	2/44	149/18903	0.047064426	0.095919346	0.050349243	CDKN1A/PTGS2	2
BP	GO:0032946	positive regulation of mononuclear cell proliferation	2/44	149/18903	0.047064426	0.095919346	0.050349243	IL1B/CDKN1A	2
BP	GO:1902652	secondary alcohol metabolic process	2/44	149/18903	0.047064426	0.095919346	0.050349243	PPARD/ABCA1	2
BP	GO:0001890	placenta development	2/44	150/18903	0.047631348	0.095995919	0.050389437	PPARD/PTGS2	2
BP	GO:0007612	learning	2/44	150/18903	0.047631348	0.095995919	0.050389437	FOS/PTGS2	2
BP	GO:0003085	negative regulation of systemic arterial blood pressure	1/44	21/18903	0.047784635	0.095995919	0.050389437	TNF	1
BP	GO:0006067	ethanol metabolic process	1/44	21/18903	0.047784635	0.095995919	0.050389437	ALDH2	1
BP	GO:0007252	I-kappaB phosphorylation	1/44	21/18903	0.047784635	0.095995919	0.050389437	TNF	1
BP	GO:0008090	retrograde axonal transport	1/44	21/18903	0.047784635	0.095995919	0.050389437	NEFL	1
BP	GO:0010002	cardioblast differentiation	1/44	21/18903	0.047784635	0.095995919	0.050389437	NRG1	1
BP	GO:0035812	renal sodium excretion	1/44	21/18903	0.047784635	0.095995919	0.050389437	EDN1	1
BP	GO:0044872	lipoprotein localization	1/44	21/18903	0.047784635	0.095995919	0.050389437	CD36	1
BP	GO:0060353	regulation of cell adhesion molecule production	1/44	21/18903	0.047784635	0.095995919	0.050389437	IL1B	1
BP	GO:0060445	branching involved in salivary gland morphogenesis	1/44	21/18903	0.047784635	0.095995919	0.050389437	TNF	1
BP	GO:0061050	regulation of cell growth involved in cardiac muscle cell development	1/44	21/18903	0.047784635	0.095995919	0.050389437	EDN1	1
BP	GO:0071605	monocyte chemotactic protein-1 production	1/44	21/18903	0.047784635	0.095995919	0.050389437	IL1B	1
BP	GO:0071636	positive regulation of transforming growth factor beta production	1/44	21/18903	0.047784635	0.095995919	0.050389437	PTGS2	1
BP	GO:0071637	regulation of monocyte chemotactic protein-1 production	1/44	21/18903	0.047784635	0.095995919	0.050389437	IL1B	1
BP	GO:0097049	motor neuron apoptotic process	1/44	21/18903	0.047784635	0.095995919	0.050389437	NEFL	1
BP	GO:0051961	negative regulation of nervous system development	2/44	151/18903	0.048200797	0.096659351	0.050737681	IL1B/TNF	2
BP	GO:1903531	negative regulation of secretion by cell	2/44	151/18903	0.048200797	0.096659351	0.050737681	IL1B/EDN1	2
BP	GO:0031346	positive regulation of cell projection organization	3/44	352/18903	0.048390791	0.096867686	0.050847038	S100A9/CDC42/NEFL	3
BP	GO:0045861	negative regulation of proteolysis	3/44	352/18903	0.048390791	0.096867686	0.050847038	KLF4/TNF/PTGS2	3
BP	GO:0071322	cellular response to carbohydrate stimulus	2/44	152/18903	0.048772758	0.097545515	0.051202839	ICAM1/PPARD	2
BP	GO:0016125	sterol metabolic process	2/44	154/18903	0.04992416	0.097833025	0.051353756	PPARD/ABCA1	2
BP	GO:0034763	negative regulation of transmembrane transport	2/44	154/18903	0.04992416	0.097833025	0.051353756	IL1B/TNF	2
BP	GO:0050905	neuromuscular process	2/44	154/18903	0.04992416	0.097833025	0.051353756	TNF/NEFL	2
CC	GO:0045121	membrane raft	6/44	326/19869	7.78E-05	0.006130292	0.005245615	ICAM1/CD36/ABCA1/TNF/PTGS2/PTGIS	6
CC	GO:0098857	membrane microdomain	6/44	327/19869	7.91E-05	0.006130292	0.005245615	ICAM1/CD36/ABCA1/TNF/PTGS2/PTGIS	6
CC	GO:0031092	platelet alpha granule membrane	2/44	17/19869	0.000638192	0.028851945	0.024688252	CD36/SPARC	2
CC	GO:0005901	caveola	3/44	82/19869	0.000794204	0.028851945	0.024688252	CD36/PTGS2/PTGIS	3
CC	GO:0030139	endocytic vesicle	5/44	343/19869	0.000930708	0.028851945	0.024688252	AREG/CD36/CDC42/ABCA1/SPARC	5
CC	GO:0044853	plasma membrane raft	3/44	113/19869	0.00200187	0.051714972	0.04425186	CD36/PTGS2/PTGIS	3
CC	GO:0009897	external side of plasma membrane	5/44	462/19869	0.00342371	0.069714534	0.059653863	THBD/ICAM1/CD36/ABCA1/TNF	5
CC	GO:0045335	phagocytic vesicle	3/44	139/19869	0.003598169	0.069714534	0.059653863	CD36/CDC42/ABCA1	3
CC	GO:0005891	voltage-gated calcium channel complex	2/44	45/19869	0.00446648	0.07523557	0.064378145	PDE4B/PDE4D	2
CC	GO:0034774	secretory granule lumen	4/44	322/19869	0.005518825	0.07523557	0.064378145	S100A9/RNASE2/S100A8/SPARC	4
CC	GO:0060205	cytoplasmic vesicle lumen	4/44	325/19869	0.005701014	0.07523557	0.064378145	S100A9/RNASE2/S100A8/SPARC	4
CC	GO:0031983	vesicle lumen	4/44	327/19869	0.005824689	0.07523557	0.064378145	S100A9/RNASE2/S100A8/SPARC	4
CC	GO:0043197	dendritic spine	3/44	175/19869	0.006825455	0.076760341	0.065682872	PDE4B/CDC42/SLC8A1	3
CC	GO:0044309	neuron spine	3/44	176/19869	0.006933192	0.076760341	0.065682872	PDE4B/CDC42/SLC8A1	3
CC	GO:0031594	neuromuscular junction	2/44	68/19869	0.009951838	0.099147667	0.08483943	NRG1/NEFL	2
CC	GO:0034704	calcium channel complex	2/44	69/19869	0.010234598	0.099147667	0.08483943	PDE4B/PDE4D	2
CC	GO:0062023	collagen-containing extracellular matrix	4/44	433/19869	0.015194109	0.138534526	0.118542277	S100A9/ICAM1/S100A8/SPARC	4
CC	GO:0031091	platelet alpha granule	2/44	91/19869	0.017324849	0.149186202	0.127656784	CD36/SPARC	2
CC	GO:0098981	cholinergic synapse	1/44	10/19869	0.021930585	0.169778651	0.145277488	NEFL	1
CC	GO:0099569	presynaptic cytoskeleton	1/44	10/19869	0.021930585	0.169778651	0.145277488	NEFL	1
CC	GO:0017119	Golgi transport complex	1/44	11/19869	0.024097615	0.169778651	0.145277488	CDC42	1
CC	GO:1905370	serine-type endopeptidase complex	1/44	11/19869	0.024097615	0.169778651	0.145277488	THBD	1
CC	GO:1905286	serine-type peptidase complex	1/44	13/19869	0.028417608	0.191509968	0.163872706	THBD	1
CC	GO:0030018	Z disc	2/44	130/19869	0.033604664	0.216147984	0.184955151	PDE4B/SLC8A1	2
CC	GO:0000930	gamma-tubulin complex	1/44	16/19869	0.034862578	0.216147984	0.184955151	PDE4B	1
CC	GO:0031674	I band	2/44	143/19869	0.039965185	0.23825399	0.203870986	PDE4B/SLC8A1	2
CC	GO:0016327	apicolateral plasma membrane	1/44	21/19869	0.045511465	0.261269521	0.223565091	THBD	1
CC	GO:0098862	cluster of actin-based cell projections	2/44	159/19869	0.048363955	0.265845271	0.227480504	DOCK4/CD36	2
CC	GO:0071682	endocytic vesicle lumen	1/44	23/19869	0.049738793	0.265845271	0.227480504	SPARC	1
MF	GO:0005125	cytokine activity	7/44	237/18432	1.36E-06	0.00033537	0.000218001	NAMPT/IL1B/AREG/IL1RN/EDN1/NRG1/TNF	7
MF	GO:0035325	Toll-like receptor binding	3/44	12/18432	2.75E-06	0.00033537	0.000218001	S100A9/CD36/S100A8	3
MF	GO:0016705	oxidoreductase activity, acting on paired donors, with incorporation or reduction of molecular oxygen	6/44	179/18432	4.01E-06	0.00033537	0.000218001	JMJD6/PTGS1/CYP2E1/SCD5/PTGS2/PTGIS	6
MF	GO:0036041	long-chain fatty acid binding	3/44	15/18432	5.66E-06	0.00035518	0.000230878	S100A9/PPARD/S100A8	3
MF	GO:0048018	receptor ligand activity	8/44	491/18432	1.83E-05	0.000845604	0.000549669	NAMPT/IL1B/AREG/IL1RN/METRNL/EDN1/NRG1/TNF	8
MF	GO:0030546	signaling receptor activator activity	8/44	498/18432	2.02E-05	0.000845604	0.000549669	NAMPT/IL1B/AREG/IL1RN/METRNL/EDN1/NRG1/TNF	8
MF	GO:0005504	fatty acid binding	3/44	49/18432	0.00021657	0.007765572	0.005047866	S100A9/PPARD/S100A8	3
MF	GO:0050786	RAGE receptor binding	2/44	10/18432	0.00024759	0.007768127	0.005049527	S100A9/S100A8	2
MF	GO:0020037	heme binding	4/44	139/18432	0.000332696	0.009278534	0.006031339	PTGS1/CYP2E1/PTGS2/PTGIS	4
MF	GO:0046906	tetrapyrrole binding	4/44	149/18432	0.000433009	0.01027918	0.00668179	PTGS1/CYP2E1/PTGS2/PTGIS	4
MF	GO:0005506	iron ion binding	4/44	153/18432	0.000478604	0.01027918	0.00668179	JMJD6/CYP2E1/SCD5/PTGIS	4
MF	GO:0030297	transmembrane receptor protein tyrosine kinase activator activity	2/44	14/18432	0.00049765	0.01027918	0.00668179	AREG/NRG1	2
MF	GO:0004029	aldehyde dehydrogenase (NAD+) activity	2/44	15/18432	0.000573341	0.01027918	0.00668179	ALDH2/ALDH1A1	2
MF	GO:0016894	endonuclease activity, active with either ribo- or deoxyribonucleic acids and producing 3'-phosphomonoesters	2/44	15/18432	0.000573341	0.01027918	0.00668179	RNASE1/RNASE2	2
MF	GO:0004030	aldehyde dehydrogenase [NAD(P)+] activity	2/44	17/18432	0.000740363	0.010931235	0.007105647	ALDH2/ALDH1A1	2
MF	GO:0004115	3',5'-cyclic-AMP phosphodiesterase activity	2/44	17/18432	0.000740363	0.010931235	0.007105647	PDE4B/PDE4D	2
MF	GO:0005149	interleukin-1 receptor binding	2/44	17/18432	0.000740363	0.010931235	0.007105647	IL1B/IL1RN	2
MF	GO:0033293	monocarboxylic acid binding	3/44	81/18432	0.000950947	0.013260432	0.008619698	S100A9/PPARD/S100A8	3
MF	GO:0016209	antioxidant activity	3/44	85/18432	0.001093568	0.014446613	0.009390753	S100A9/PTGS1/PTGS2	3
MF	GO:0030552	cAMP binding	2/44	23/18432	0.001364818	0.016223736	0.010545938	PDE4B/PDE4D	2
MF	GO:0051213	dioxygenase activity	3/44	93/18432	0.0014178	0.016223736	0.010545938	JMJD6/PTGS1/PTGS2	3
MF	GO:0004114	3',5'-cyclic-nucleotide phosphodiesterase activity	2/44	24/18432	0.001486637	0.016223736	0.010545938	PDE4B/PDE4D	2
MF	GO:0016702	oxidoreductase activity, acting on single donors with incorporation of molecular oxygen, incorporation of two atoms of oxygen	2/44	24/18432	0.001486637	0.016223736	0.010545938	PTGS1/PTGS2	2
MF	GO:0016701	oxidoreductase activity, acting on single donors with incorporation of molecular oxygen	2/44	25/18432	0.001613463	0.016874135	0.010968718	PTGS1/PTGS2	2
MF	GO:0004112	cyclic-nucleotide phosphodiesterase activity	2/44	26/18432	0.001745272	0.017222445	0.011195131	PDE4B/PDE4D	2
MF	GO:0019887	protein kinase regulator activity	4/44	218/18432	0.001783998	0.017222445	0.011195131	AREG/CDKN1A/TRIB1/NRG1	4
MF	GO:0030296	protein tyrosine kinase activator activity	2/44	30/18432	0.00232187	0.021584793	0.014030794	AREG/NRG1	2
MF	GO:0030295	protein kinase activator activity	3/44	115/18432	0.002601012	0.023316217	0.015156275	AREG/CDKN1A/NRG1	3
MF	GO:0019207	kinase regulator activity	4/44	246/18432	0.002765047	0.023931959	0.015556526	AREG/CDKN1A/TRIB1/NRG1	4
MF	GO:0019209	kinase activator activity	3/44	121/18432	0.003003717	0.025131099	0.016336005	AREG/CDKN1A/NRG1	3
MF	GO:0030551	cyclic nucleotide binding	2/44	37/18432	0.003517405	0.027607099	0.017945482	PDE4B/PDE4D	2
MF	GO:0044325	transmembrane transporter binding	3/44	128/18432	0.00351963	0.027607099	0.017945482	PDE4B/SLC8A1/PDE4D	3
MF	GO:0016620	oxidoreductase activity, acting on the aldehyde or oxo group of donors, NAD or NADP as acceptor	2/44	39/18432	0.003901691	0.029676495	0.019290655	ALDH2/ALDH1A1	2
MF	GO:0043177	organic acid binding	3/44	137/18432	0.004258331	0.031436505	0.020434717	S100A9/PPARD/S100A8	3
MF	GO:0070851	growth factor receptor binding	3/44	140/18432	0.004523906	0.032442871	0.021088886	IL1B/AREG/IL1RN	3
MF	GO:0016903	oxidoreductase activity, acting on the aldehyde or oxo group of donors	2/44	47/18432	0.005623546	0.039208612	0.025486831	ALDH2/ALDH1A1	2
MF	GO:0005178	integrin binding	3/44	156/18432	0.006109228	0.041443683	0.026939697	IL1B/ICAM1/NRG1	3
MF	GO:0051287	NAD binding	2/44	53/18432	0.00710396	0.046923522	0.030501765	ALDH2/ALDH1A1	2
MF	GO:0004601	peroxidase activity	2/44	55/18432	0.007632511	0.049122057	0.031930882	PTGS1/PTGS2	2
MF	GO:0031406	carboxylic acid binding	3/44	171/18432	0.007863021	0.049340459	0.03207285	S100A9/PPARD/S100A8	3
MF	GO:0016684	oxidoreductase activity, acting on peroxide as acceptor	2/44	57/18432	0.008178318	0.050067263	0.032545296	PTGS1/PTGS2	2
MF	GO:0140677	molecular function activator activity	2/44	59/18432	0.008741212	0.052239147	0.033957088	CDKN1A/JMJD6	2
MF	GO:0061629	RNA polymerase II-specific DNA-binding transcription factor binding	4/44	350/18432	0.009542868	0.055703719	0.036209169	KLF4/TRIB1/FOS/PPARD	4
MF	GO:0016829	lyase activity	3/44	199/18432	0.011863341	0.067674969	0.043990858	RNASE1/RNASE2/PTGIS	3
MF	GO:0004860	protein kinase inhibitor activity	2/44	70/18432	0.012135118	0.067686994	0.043998675	CDKN1A/TRIB1	2
MF	GO:0004521	endoribonuclease activity	2/44	72/18432	0.01280504	0.069870977	0.045418333	RNASE1/RNASE2	2
MF	GO:0019210	kinase inhibitor activity	2/44	74/18432	0.013490818	0.072046707	0.046832626	CDKN1A/TRIB1	2
MF	GO:0030971	receptor tyrosine kinase binding	2/44	77/18432	0.014548868	0.076078455	0.049453388	DOCK4/NRG1	2
MF	GO:0048306	calcium-dependent protein binding	2/44	81/18432	0.016013622	0.082028964	0.053321406	S100A9/S100A8	2
MF	GO:0038024	cargo receptor activity	2/44	82/18432	0.016389327	0.082274424	0.053480963	CD36/ABCA1	2
MF	GO:0051117	ATPase binding	2/44	85/18432	0.017538972	0.086319256	0.056110231	ABCA1/PDE4D	2
MF	GO:0008081	phosphoric diester hydrolase activity	2/44	88/18432	0.018722009	0.090369699	0.058743147	PDE4B/PDE4D	2
MF	GO:0005432	calcium:sodium antiporter activity	1/44	10/18432	0.023622427	0.105948368	0.068869772	SLC8A1	1
MF	GO:0015245	fatty acid transmembrane transporter activity	1/44	10/18432	0.023622427	0.105948368	0.068869772	CD36	1
MF	GO:0016717	oxidoreductase activity, acting on paired donors, with oxidation of a pair of donors resulting in the reduction of molecular oxygen to two molecules of water	1/44	10/18432	0.023622427	0.105948368	0.068869772	SCD5	1
MF	GO:0004497	monooxygenase activity	2/44	104/18432	0.025574559	0.105948368	0.068869772	CYP2E1/PTGIS	2
MF	GO:0015368	calcium:cation antiporter activity	1/44	11/18432	0.025954455	0.105948368	0.068869772	SLC8A1	1
MF	GO:0016661	oxidoreductase activity, acting on other nitrogenous compounds as donors	1/44	11/18432	0.025954455	0.105948368	0.068869772	ALDH2	1
MF	GO:0016725	oxidoreductase activity, acting on CH or CH2 groups	1/44	11/18432	0.025954455	0.105948368	0.068869772	VKORC1L1	1
MF	GO:0031996	thioesterase binding	1/44	11/18432	0.025954455	0.105948368	0.068869772	CDC42	1
MF	GO:0140297	DNA-binding transcription factor binding	4/44	476/18432	0.026430848	0.105948368	0.068869772	KLF4/TRIB1/FOS/PPARD	4
MF	GO:0031267	small GTPase binding	3/44	272/18432	0.026984084	0.105948368	0.068869772	DOCK4/DOCK5/ABCA1	3
MF	GO:0005126	cytokine receptor binding	3/44	273/18432	0.027239319	0.105948368	0.068869772	IL1B/IL1RN/TNF	3
MF	GO:0005096	GTPase activator activity	3/44	275/18432	0.027753699	0.105948368	0.068869772	DOCK4/DOCK5/ALDH1A1	3
MF	GO:0001221	transcription coregulator binding	2/44	109/18432	0.02789583	0.105948368	0.068869772	FOS/PPARD	2
MF	GO:0004861	cyclin-dependent protein serine/threonine kinase inhibitor activity	1/44	12/18432	0.028281039	0.105948368	0.068869772	CDKN1A	1
MF	GO:0008035	high-density lipoprotein particle binding	1/44	12/18432	0.028281039	0.105948368	0.068869772	CD36	1
MF	GO:0004312	fatty acid synthase activity	1/44	13/18432	0.030602191	0.111321015	0.072362161	ELOVL4	1
MF	GO:0099186	structural constituent of postsynapse	1/44	13/18432	0.030602191	0.111321015	0.072362161	NEFL	1
MF	GO:0001664	G protein-coupled receptor binding	3/44	289/18432	0.031500038	0.112950136	0.073421141	GNA15/EDN1/PDE4D	3
MF	GO:1990782	protein tyrosine kinase binding	2/44	119/18432	0.032781497	0.114755545	0.074594714	DOCK4/NRG1	2
MF	GO:0140313	molecular sequestering activity	1/44	14/18432	0.032917925	0.114755545	0.074594714	CDKN1A	1
MF	GO:0004540	ribonuclease activity	2/44	122/18432	0.034308388	0.11540435	0.075016457	RNASE1/RNASE2	2
MF	GO:0005179	hormone activity	2/44	122/18432	0.034308388	0.11540435	0.075016457	METRNL/EDN1	2
MF	GO:0005041	low-density lipoprotein particle receptor activity	1/44	15/18432	0.035228253	0.11540435	0.075016457	CD36	1
MF	GO:0008020	G protein-coupled photoreceptor activity	1/44	15/18432	0.035228253	0.11540435	0.075016457	ELOVL4	1
MF	GO:0051020	GTPase binding	3/44	303/18432	0.035500223	0.11540435	0.075016457	DOCK4/DOCK5/ABCA1	3
MF	GO:0004519	endonuclease activity	2/44	125/18432	0.035862706	0.11540435	0.075016457	RNASE1/RNASE2	2
MF	GO:0140328	floppase activity	1/44	16/18432	0.037533186	0.116256013	0.075570065	ABCA1	1
MF	GO:0019838	growth factor binding	2/44	132/18432	0.03959359	0.116256013	0.075570065	IL1RN/CD36	2
MF	GO:0005324	long-chain fatty acid transporter activity	1/44	17/18432	0.039832737	0.116256013	0.075570065	CD36	1
MF	GO:0008392	arachidonic acid epoxygenase activity	1/44	17/18432	0.039832737	0.116256013	0.075570065	CYP2E1	1
MF	GO:0008525	phosphatidylcholine transporter activity	1/44	17/18432	0.039832737	0.116256013	0.075570065	ABCA1	1
MF	GO:0009881	photoreceptor activity	1/44	17/18432	0.039832737	0.116256013	0.075570065	ELOVL4	1
MF	GO:0030169	low-density lipoprotein particle binding	1/44	17/18432	0.039832737	0.116256013	0.075570065	CD36	1
MF	GO:0048038	quinone binding	1/44	17/18432	0.039832737	0.116256013	0.075570065	VKORC1L1	1
MF	GO:0030228	lipoprotein particle receptor activity	1/44	18/18432	0.042126919	0.118807379	0.077228533	CD36	1
MF	GO:0034185	apolipoprotein binding	1/44	18/18432	0.042126919	0.118807379	0.077228533	ABCA1	1
MF	GO:0046624	sphingolipid transporter activity	1/44	18/18432	0.042126919	0.118807379	0.077228533	ABCA1	1
MF	GO:0030506	ankyrin binding	1/44	19/18432	0.044415744	0.121177736	0.07876934	SLC8A1	1
MF	GO:0031690	adrenergic receptor binding	1/44	19/18432	0.044415744	0.121177736	0.07876934	PDE4D	1
MF	GO:0098918	structural constituent of synapse	1/44	19/18432	0.044415744	0.121177736	0.07876934	NEFL	1
MF	GO:0019955	cytokine binding	2/44	144/18432	0.046315004	0.124696863	0.081056883	IL1RN/CD36	2
MF	GO:0000979	RNA polymerase II core promoter sequence-specific DNA binding	1/44	20/18432	0.046699223	0.124696863	0.081056883	FOS	1
MF	GO:0003841	1-acylglycerol-3-phosphate O-acyltransferase activity	1/44	21/18432	0.04897737	0.126115678	0.081979157	ABHD5	1
MF	GO:0008391	arachidonic acid monooxygenase activity	1/44	21/18432	0.04897737	0.126115678	0.081979157	CYP2E1	1
