# Supplementary material for: Molecular mechanisms of suxiao jiuxin pills in ameliorating post-acute myocardial infarction inflammatory response: a combined network pharmacology, Mendelian randomization, and experimental validation study
Source: Front Cardiovasc Med. 2026 Jul 16;13:1852925. doi: 10.3389/fcvm.2026.1852925 (PMC13422419; doi:10.3389/fcvm.2026.1852925)
Supplement: Supplementary Data Sheet 4 — Kyoto Encyclopedia of Genes and Genomes (KEGG) pathway enrichment analysis results of differentially expressed target genes. [file Datasheet4.csv]

	ID	Description	GeneRatio	BgRatio	pvalue	p.adjust	qvalue	geneID	Count
hsa04657	hsa04657	IL-17 signaling pathway	6/35	94/8644	1.77244032193136e-06	0.000255029855285325	0.000189258997869636	IL1B/S100A9/FOS/S100A8/TNF/PTGS2	6
hsa04933	hsa04933	AGE-RAGE signaling pathway in diabetic complications	6/35	100/8644	2.55029855285325e-06	0.000255029855285325	0.000189258997869636	THBD/IL1B/ICAM1/CDC42/EDN1/TNF	6
hsa04668	hsa04668	TNF signaling pathway	6/35	114/8644	5.47919120032578e-06	0.000365279413355052	0.000271075775174012	IL1B/ICAM1/FOS/EDN1/TNF/PTGS2	6
hsa05418	hsa05418	Fluid shear stress and atherosclerosis	6/35	139/8644	1.71605767918728e-05	0.000794141901412575	0.00058933688473249	THBD/IL1B/ICAM1/FOS/EDN1/TNF	6
hsa05417	hsa05417	Lipid and atherosclerosis	7/35	215/8644	1.98535475353144e-05	0.000794141901412575	0.00058933688473249	IL1B/ICAM1/FOS/CD36/CDC42/ABCA1/TNF	7
hsa05144	hsa05144	Malaria	4/35	50/8644	4.54521607842101e-05	0.00151507202614034	0.00112434292466204	IL1B/ICAM1/CD36/TNF	4
hsa00590	hsa00590	Arachidonic acid metabolism	4/35	61/8644	9.97922570758741e-05	0.00285120734502497	0.00211589597709748	PTGS1/CYP2E1/PTGS2/PTGIS	4
hsa04936	hsa04936	Alcoholic liver disease	5/35	142/8644	0.000243370926905697	0.00549264688400228	0.0040761221612859	IL1B/ALDH2/CYP2E1/TNF/SCD5	5
hsa05140	hsa05140	Leishmaniasis	4/35	77/8644	0.000247169109780103	0.00549264688400228	0.0040761221612859	IL1B/FOS/TNF/PTGS2	4
hsa04932	hsa04932	Non-alcoholic fatty liver disease	5/35	155/8644	0.000365356032615202	0.00730712065230404	0.00542265269460458	IL1B/FOS/CDC42/CYP2E1/TNF	5
hsa05143	hsa05143	African trypanosomiasis	3/35	37/8644	0.000430015320978157	0.00781846038142103	0.00580212059884403	IL1B/ICAM1/TNF	3
hsa05323	hsa05323	Rheumatoid arthritis	4/35	93/8644	0.000509357818075185	0.00848929696791975	0.0062999519604036	IL1B/ICAM1/FOS/TNF	4
hsa05142	hsa05142	Chagas disease	4/35	102/8644	0.000722470226617836	0.0111037006439839	0.00824011468843018	IL1B/FOS/GNA15/TNF	4
hsa04064	hsa04064	NF-kappa B signaling pathway	4/35	104/8644	0.000777259045078876	0.0111037006439839	0.00824011468843018	IL1B/ICAM1/TNF/PTGS2	4
hsa04928	hsa04928	Parathyroid hormone synthesis, secretion and action	4/35	106/8644	0.000834929953167956	0.0111323993755727	0.0082614121681882	PDE4B/CDKN1A/FOS/PDE4D	4
hsa04923	hsa04923	Regulation of lipolysis in adipocytes	3/35	58/8644	0.00161118363860133	0.0201397954825166	0.0149458482264991	ABHD5/PTGS1/PTGS2	3
hsa05135	hsa05135	Yersinia infection	4/35	137/8644	0.00215983637999723	0.0254098397646733	0.0188567758253628	IL1B/FOS/CDC42/TNF	4
hsa03320	hsa03320	PPAR signaling pathway	3/35	75/8644	0.00336405976598316	0.0349265116646827	0.0259191481301067	CD36/PPARD/SCD5	3
hsa04148	hsa04148	Efferocytosis	4/35	156/8644	0.00345764202865457	0.0349265116646827	0.0259191481301067	CD36/PPARD/ABCA1/PTGS2	4
hsa05133	hsa05133	Pertussis	3/35	76/8644	0.00349265116646827	0.0349265116646827	0.0259191481301067	IL1B/FOS/TNF	3
hsa04012	hsa04012	ErbB signaling pathway	3/35	85/8644	0.00478671716908248	0.0449642670579656	0.0333682192377534	AREG/CDKN1A/NRG1	3
hsa05210	hsa05210	Colorectal cancer	3/35	86/8644	0.00494606937637622	0.0449642670579656	0.0333682192377534	AREG/CDKN1A/FOS	3
hsa01040	hsa01040	Biosynthesis of unsaturated fatty acids	2/35	27/8644	0.00524659900881326	0.0456226000766371	0.0338567716358201	ELOVL4/SCD5	2
hsa01523	hsa01523	Antifolate resistance	2/35	30/8644	0.00645296655125175	0.0531763268025753	0.0394624319955954	IL1B/TNF	2
hsa04010	hsa04010	MAPK signaling pathway	5/35	301/8644	0.00681755927630446	0.0531763268025753	0.0394624319955954	IL1B/AREG/FOS/CDC42/TNF	5
hsa05410	hsa05410	Hypertrophic cardiomyopathy	3/35	97/8644	0.00691292248433479	0.0531763268025753	0.0394624319955954	EDN1/SLC8A1/TNF	3
hsa04640	hsa04640	Hematopoietic cell lineage	3/35	99/8644	0.00731367388816698	0.0533965145013098	0.0396258344457089	IL1B/CD36/TNF	3
hsa05167	hsa05167	Kaposi sarcoma-associated herpesvirus infection	4/35	194/8644	0.00747551203018338	0.0533965145013098	0.0396258344457089	CDKN1A/ICAM1/FOS/PTGS2	4
hsa05146	hsa05146	Amoebiasis	3/35	102/8644	0.00794028973378376	0.0534956277714062	0.0396993869250962	IL1B/GNA15/TNF	3
hsa05130	hsa05130	Pathogenic Escherichia coli infection	4/35	198/8644	0.00802434416571094	0.0534956277714062	0.0396993869250962	IL1B/FOS/CDC42/TNF	4
hsa04625	hsa04625	C-type lectin receptor signaling pathway	3/35	104/8644	0.00837518405181559	0.0540334454955845	0.0400985042888285	IL1B/TNF/PTGS2	3
hsa04620	hsa04620	Toll-like receptor signaling pathway	3/35	108/8644	0.00928659040298519	0.0580411900186574	0.0430726725927931	IL1B/FOS/TNF	3
hsa05166	hsa05166	Human T-cell leukemia virus 1 infection	4/35	222/8644	0.0118812127795851	0.0664734862802749	0.0493303240290461	CDKN1A/ICAM1/FOS/TNF	4
hsa05332	hsa05332	Graft-versus-host disease	2/35	42/8644	0.0123906737739497	0.0664734862802749	0.0493303240290461	IL1B/TNF	2
hsa04024	hsa04024	cAMP signaling pathway	4/35	225/8644	0.0124343274877844	0.0664734862802749	0.0493303240290461	PDE4B/FOS/EDN1/PDE4D	4
hsa05163	hsa05163	Human cytomegalovirus infection	4/35	225/8644	0.0124343274877844	0.0664734862802749	0.0493303240290461	IL1B/CDKN1A/TNF/PTGS2	4
hsa04660	hsa04660	T cell receptor signaling pathway	3/35	121/8644	0.0126396269093526	0.0664734862802749	0.0493303240290461	FOS/CDC42/TNF	3
hsa04940	hsa04940	Type I diabetes mellitus	2/35	43/8644	0.0129623298246536	0.0664734862802749	0.0493303240290461	IL1B/TNF	2
hsa04975	hsa04975	Fat digestion and absorption	2/35	43/8644	0.0129623298246536	0.0664734862802749	0.0493303240290461	CD36/ABCA1	2
hsa04926	hsa04926	Relaxin signaling pathway	3/35	129/8644	0.0150066459928424	0.0750332299642122	0.0556825548681786	FOS/GNA15/EDN1	3
hsa04380	hsa04380	Osteoclast differentiation	3/35	135/8644	0.0169363979803219	0.0826165755137653	0.0613101955128469	IL1B/FOS/TNF	3
hsa05132	hsa05132	Salmonella infection	4/35	249/8644	0.0174630402897026	0.0831573347128697	0.0617114957606033	IL1B/FOS/CDC42/TNF	4
hsa04979	hsa04979	Cholesterol metabolism	2/35	51/8644	0.0179367441183452	0.0834267168295126	0.0619114056471646	CD36/ABCA1	2
hsa05134	hsa05134	Legionellosis	2/35	56/8644	0.0213937446991035	0.0972442940868341	0.0721655024539137	IL1B/TNF	2
hsa01212	hsa01212	Fatty acid metabolism	2/35	57/8644	0.0221159870772573	0.0982932758989214	0.0729439573776206	ELOVL4/SCD5	2
hsa04370	hsa04370	VEGF signaling pathway	2/35	59/8644	0.0235905995105004	0.101838774565941	0.0755750905989353	CDC42/PTGS2	2
hsa04921	hsa04921	Oxytocin signaling pathway	3/35	154/8644	0.0239321120229962	0.101838774565941	0.0755750905989353	CDKN1A/FOS/PTGS2	3
hsa05161	hsa05161	Hepatitis B	3/35	162/8644	0.0272824813558704	0.11367700564946	0.0843603041924941	CDKN1A/FOS/TNF	3
hsa05321	hsa05321	Inflammatory bowel disease	2/35	65/8644	0.0282491569550599	0.115302681449224	0.0855667267596873	IL1B/TNF	2
hsa05164	hsa05164	Influenza A	3/35	171/8644	0.0313383472493912	0.121321509202428	0.090033330513381	IL1B/ICAM1/TNF	3
hsa04920	hsa04920	Adipocytokine signaling pathway	2/35	69/8644	0.0315435923926314	0.121321509202428	0.090033330513381	CD36/TNF	2
hsa05211	hsa05211	Renal cell carcinoma	2/35	69/8644	0.0315435923926314	0.121321509202428	0.090033330513381	CDKN1A/CDC42	2
hsa05204	hsa05204	Chemical carcinogenesis - DNA adducts	2/35	70/8644	0.0323900203054876	0.122226491718821	0.0907049228018619	CYP2E1/PTGS2	2
hsa05212	hsa05212	Pancreatic cancer	2/35	76/8644	0.0376539414142622	0.139459042275045	0.10349328926727	CDKN1A/CDC42	2
hsa04621	hsa04621	NOD-like receptor signaling pathway	3/35	186/8644	0.0387682764153955	0.140975550601438	0.104618698077909	NAMPT/IL1B/TNF	3
hsa05165	hsa05165	Human papillomavirus infection	4/35	331/8644	0.0434606913164161	0.153240259105027	0.11372040280952	CDKN1A/CDC42/TNF/PTGS2	4
hsa00130	hsa00130	Ubiquinone and other terpenoid-quinone biosynthesis	1/35	11/8644	0.0436734738449328	0.153240259105027	0.11372040280952	VKORC1L1	1
hsa05169	hsa05169	Epstein-Barr virus infection	3/35	202/8644	0.0476030643984326	0.16414849792563	0.121815464250072	CDKN1A/ICAM1/TNF	3
hsa05205	hsa05205	Proteoglycans in cancer	3/35	205/8644	0.0493622806808869	0.167329765019956	0.124176299304283	CDKN1A/CDC42/TNF	3
hsa05032	hsa05032	Morphine addiction	2/35	91/8644	0.0521125683520417	0.173708561173472	0.128910037502419	PDE4B/PDE4D	2
hsa05222	hsa05222	Small cell lung cancer	2/35	92/8644	0.053137966038938	0.174222839471928	0.129291686134431	CDKN1A/PTGS2	2
hsa01522	hsa01522	Endocrine resistance	2/35	98/8644	0.0594404786411735	0.191743479487657	0.142293845303998	CDKN1A/FOS	2
hsa05414	hsa05414	Dilated cardiomyopathy	2/35	103/8644	0.0648814305180008	0.205972795295241	0.152853495455942	SLC8A1/TNF	2
hsa05171	hsa05171	Coronavirus disease - COVID-19	3/35	232/8644	0.0666081712043651	0.208150535013641	0.154469607562755	IL1B/FOS/TNF	3
hsa04659	hsa04659	Th17 cell differentiation	2/35	108/8644	0.0704849330157044	0.213590706108195	0.158506787164503	IL1B/FOS	2
hsa04931	hsa04931	Insulin resistance	2/35	108/8644	0.0704849330157044	0.213590706108195	0.158506787164503	CD36/TNF	2
hsa04066	hsa04066	HIF-1 signaling pathway	2/35	109/8644	0.0716244049985456	0.213804194025509	0.158665217671562	CDKN1A/EDN1	2
hsa05131	hsa05131	Shigellosis	3/35	247/8644	0.077245787319428	0.224534776974529	0.166628439754782	IL1B/CDC42/TNF	3
hsa04670	hsa04670	Leukocyte transendothelial migration	2/35	115/8644	0.078587171941085	0.224534776974529	0.166628439754782	ICAM1/CDC42	2
hsa04726	hsa04726	Serotonergic synapse	2/35	115/8644	0.078587171941085	0.224534776974529	0.166628439754782	PTGS1/PTGS2	2
hsa00770	hsa00770	Pantothenate and CoA biosynthesis	1/35	21/8644	0.0817647117536423	0.230323131700401	0.170924008261876	ALDH2	1
hsa00340	hsa00340	Histidine metabolism	1/35	22/8644	0.0854917481781605	0.23494782134583	0.174356014788221	ALDH2	1
hsa04152	hsa04152	AMPK signaling pathway	2/35	121/8644	0.085755954791228	0.23494782134583	0.174356014788221	CD36/SCD5	2
hsa00230	hsa00230	Purine metabolism	2/35	128/8644	0.0943622335240961	0.255033063578638	0.189261378760989	PDE4B/PDE4D	2
hsa04650	hsa04650	Natural killer cell mediated cytotoxicity	2/35	132/8644	0.0993900754502771	0.265040201200739	0.196687728259496	ICAM1/TNF	2
hsa00062	hsa00062	Fatty acid elongation	1/35	27/8644	0.103907594384198	0.271411199330541	0.201415679503191	ELOVL4	1
hsa04210	hsa04210	Apoptosis	2/35	136/8644	0.104493311742258	0.271411199330541	0.201415679503191	FOS/TNF	2
hsa05162	hsa05162	Measles	2/35	138/8644	0.107072087463102	0.274543814007953	0.203740409342744	IL1B/FOS	2
hsa00053	hsa00053	Ascorbate and aldarate metabolism	1/35	30/8644	0.114783639980243	0.283064844920607	0.210063911230556	ALDH2	1
hsa00591	hsa00591	Linoleic acid metabolism	1/35	30/8644	0.114783639980243	0.283064844920607	0.210063911230556	CYP2E1	1
hsa04060	hsa04060	Cytokine-cytokine receptor interaction	3/35	297/8644	0.117621064582483	0.283064844920607	0.210063911230556	IL1B/IL1RN/TNF	3
hsa00410	hsa00410	beta-Alanine metabolism	1/35	31/8644	0.118380409495066	0.283064844920607	0.210063911230556	ALDH2	1
hsa05310	hsa05310	Asthma	1/35	31/8644	0.118380409495066	0.283064844920607	0.210063911230556	TNF	1
hsa05224	hsa05224	Breast cancer	2/35	147/8644	0.118887234866655	0.283064844920607	0.210063911230556	CDKN1A/FOS	2
hsa05022	hsa05022	Pathways of neurodegeneration - multiple diseases	4/35	476/8644	0.124223850301082	0.292291412473134	0.216910995572168	IL1B/TNF/PTGS2/NEFL	4
hsa01240	hsa01240	Biosynthesis of cofactors	2/35	153/8644	0.126942160236712	0.295214326131889	0.219080105182086	ALDH2/VKORC1L1	2
hsa05160	hsa05160	Hepatitis C	2/35	158/8644	0.133754211574567	0.307106597284846	0.227905422195596	CDKN1A/TNF	2
hsa04217	hsa04217	Necroptosis	2/35	159/8644	0.135126902805332	0.307106597284846	0.227905422195596	IL1B/TNF	2
hsa00760	hsa00760	Nicotinate and nicotinamide metabolism	1/35	37/8644	0.139664758932472	0.310366130961049	0.230324339292147	NAMPT	1
hsa05216	hsa05216	Thyroid cancer	1/35	37/8644	0.139664758932472	0.310366130961049	0.230324339292147	CDKN1A	1
hsa05330	hsa05330	Allograft rejection	1/35	38/8644	0.143163275655762	0.314644561880796	0.233499385395749	TNF	1
hsa05219	hsa05219	Bladder cancer	1/35	41/8644	0.153576107439459	0.333861103129258	0.247760081795923	CDKN1A	1
hsa00380	hsa00380	Tryptophan metabolism	1/35	42/8644	0.157019654602032	0.337676676563511	0.250591638923447	ALDH2	1
hsa00071	hsa00071	Fatty acid degradation	1/35	43/8644	0.160449590906256	0.341382108311182	0.253341459325667	ALDH2	1
hsa05152	hsa05152	Tuberculosis	2/35	180/8644	0.164648823435036	0.346629101968497	0.257235280934516	IL1B/TNF	2
hsa02010	hsa02010	ABC transporters	1/35	45/8644	0.167268839631899	0.348476749233122	0.258606429694054	ABCA1	1
hsa04930	hsa04930	Type II diabetes mellitus	1/35	46/8644	0.17065825591436	0.351872692606928	0.261126577145141	TNF	1
hsa00620	hsa00620	Pyruvate metabolism	1/35	47/8644	0.174034269061952	0.355171977677454	0.263574993960637	ALDH2	1
hsa00280	hsa00280	Valine, leucine and isoleucine degradation	1/35	48/8644	0.177396930523256	0.35837763742072	0.265953930928008	ALDH2	1
hsa05014	hsa05014	Amyotrophic lateral sclerosis	3/35	364/8644	0.181432958340264	0.362865916680528	0.269284706589234	NRG1/TNF/NEFL	3
hsa00330	hsa00330	Arginine and proline metabolism	1/35	50/8644	0.184082403224387	0.36451961034532	0.270511921361527	ALDH2	1
hsa04913	hsa04913	Ovarian steroidogenesis	1/35	51/8644	0.187405316406508	0.367461404718643	0.272695042449098	PTGS2	1
hsa04961	hsa04961	Endocrine and other factor-regulated calcium reabsorption	1/35	53/8644	0.194011749867611	0.376721844403128	0.279567263478111	SLC8A1	1
hsa05203	hsa05203	Viral carcinogenesis	2/35	204/8644	0.199661221826785	0.383963888128434	0.28494162224268	CDKN1A/CDC42	2
hsa05010	hsa05010	Alzheimer disease	3/35	384/8644	0.202113322456688	0.384977757060359	0.285694019713214	IL1B/TNF/PTGS2	3
hsa04015	hsa04015	Rap1 signaling pathway	2/35	210/8644	0.208566798114113	0.38815750412962	0.288053726748823	DOCK4/CDC42	2
hsa05213	hsa05213	Endometrial cancer	1/35	58/8644	0.210300385022339	0.38815750412962	0.288053726748823	CDKN1A	1
hsa05170	hsa05170	Human immunodeficiency virus 1 infection	2/35	212/8644	0.211545839750643	0.38815750412962	0.288053726748823	FOS/TNF	2
hsa05207	hsa05207	Chemical carcinogenesis - receptor activation	2/35	212/8644	0.211545839750643	0.38815750412962	0.288053726748823	KLF4/FOS	2
hsa04978	hsa04978	Mineral absorption	1/35	60/8644	0.216725904441798	0.394047098985087	0.292424426088933	SLC8A1	1
hsa00140	hsa00140	Steroid hormone biosynthesis	1/35	62/8644	0.223100623540435	0.396099294537796	0.293947371209627	CYP2E1	1
hsa00310	hsa00310	Lysine degradation	1/35	63/8644	0.226269054928932	0.396099294537796	0.293947371209627	ALDH2	1
hsa00561	hsa00561	Glycerolipid metabolism	1/35	63/8644	0.226269054928932	0.396099294537796	0.293947371209627	ALDH2	1
hsa05217	hsa05217	Basal cell carcinoma	1/35	63/8644	0.226269054928932	0.396099294537796	0.293947371209627	CDKN1A	1
hsa05208	hsa05208	Chemical carcinogenesis - reactive oxygen species	2/35	223/8644	0.22800961486095	0.396099294537796	0.293947371209627	FOS/CYP2E1	2
hsa00010	hsa00010	Glycolysis / Gluconeogenesis	1/35	67/8644	0.23881772150838	0.396099294537796	0.293947371209627	ALDH2	1
hsa05221	hsa05221	Acute myeloid leukemia	1/35	67/8644	0.23881772150838	0.396099294537796	0.293947371209627	PPARD	1
hsa05416	hsa05416	Viral myocarditis	1/35	67/8644	0.23881772150838	0.396099294537796	0.293947371209627	ICAM1	1
hsa00830	hsa00830	Retinol metabolism	1/35	68/8644	0.241923863486602	0.396099294537796	0.293947371209627	ALDH1A1	1
hsa04664	hsa04664	Fc epsilon RI signaling pathway	1/35	68/8644	0.241923863486602	0.396099294537796	0.293947371209627	TNF	1
hsa04924	hsa04924	Renin secretion	1/35	69/8644	0.245017691002689	0.396099294537796	0.293947371209627	EDN1	1
hsa05031	hsa05031	Amphetamine addiction	1/35	69/8644	0.245017691002689	0.396099294537796	0.293947371209627	FOS	1
hsa04917	hsa04917	Prolactin signaling pathway	1/35	70/8644	0.248099251447576	0.396099294537796	0.293947371209627	FOS	1
hsa05120	hsa05120	Epithelial cell signaling in Helicobacter pylori infection	1/35	70/8644	0.248099251447576	0.396099294537796	0.293947371209627	CDC42	1
hsa04622	hsa04622	RIG-I-like receptor signaling pathway	1/35	71/8644	0.251168592035322	0.396099294537796	0.293947371209627	TNF	1
hsa00982	hsa00982	Drug metabolism - cytochrome P450	1/35	72/8644	0.254225759803754	0.396099294537796	0.293947371209627	CYP2E1	1
hsa05218	hsa05218	Melanoma	1/35	72/8644	0.254225759803754	0.396099294537796	0.293947371209627	CDKN1A	1
hsa05223	hsa05223	Non-small cell lung cancer	1/35	72/8644	0.254225759803754	0.396099294537796	0.293947371209627	CDKN1A	1
hsa01524	hsa01524	Platinum drug resistance	1/35	73/8644	0.257270801615101	0.396099294537796	0.293947371209627	CDKN1A	1
hsa04115	hsa04115	p53 signaling pathway	1/35	74/8644	0.260303764156633	0.396099294537796	0.293947371209627	CDKN1A	1
hsa04623	hsa04623	Cytosolic DNA-sensing pathway	1/35	75/8644	0.263324693941291	0.396099294537796	0.293947371209627	IL1B	1
hsa05214	hsa05214	Glioma	1/35	75/8644	0.263324693941291	0.396099294537796	0.293947371209627	CDKN1A	1
hsa04971	hsa04971	Gastric acid secretion	1/35	76/8644	0.266333637308318	0.396099294537796	0.293947371209627	KCNJ15	1
hsa05220	hsa05220	Chronic myeloid leukemia	1/35	76/8644	0.266333637308318	0.396099294537796	0.293947371209627	CDKN1A	1
hsa05100	hsa05100	Bacterial invasion of epithelial cells	1/35	77/8644	0.269330640423889	0.396099294537796	0.293947371209627	CDC42	1
hsa00980	hsa00980	Metabolism of xenobiotics by cytochrome P450	1/35	78/8644	0.272315749281734	0.396099294537796	0.293947371209627	CYP2E1	1
hsa04612	hsa04612	Antigen processing and presentation	1/35	78/8644	0.272315749281734	0.396099294537796	0.293947371209627	TNF	1
hsa04020	hsa04020	Calcium signaling pathway	2/35	253/8644	0.273323953975672	0.396099294537796	0.293947371209627	GNA15/SLC8A1	2
hsa01521	hsa01521	EGFR tyrosine kinase inhibitor resistance	1/35	79/8644	0.275289009703768	0.396099294537796	0.293947371209627	NRG1	1
hsa00983	hsa00983	Drug metabolism - other enzymes	1/35	80/8644	0.278250467340705	0.397500667629579	0.294987337556687	CYP2E1	1
hsa04662	hsa04662	B cell receptor signaling pathway	1/35	84/8644	0.289979177094563	0.408421376189525	0.303091652856437	FOS	1
hsa05412	hsa05412	Arrhythmogenic right ventricular cardiomyopathy	1/35	84/8644	0.289979177094563	0.408421376189525	0.303091652856437	SLC8A1	1
hsa04610	hsa04610	Complement and coagulation cascades	1/35	86/8644	0.295773889700303	0.413669775804619	0.306986517833954	THBD	1
hsa04260	hsa04260	Cardiac muscle contraction	1/35	87/8644	0.298653991810666	0.414122325392279	0.307322357264796	SLC8A1	1
hsa05020	hsa05020	Prion disease	2/35	272/8644	0.302083918859052	0.414122325392279	0.307322357264796	IL1B/TNF	2
hsa04512	hsa04512	ECM-receptor interaction	1/35	89/8644	0.304379909163325	0.414122325392279	0.307322357264796	CD36	1
hsa05235	hsa05235	PD-L1 expression and PD-1 checkpoint pathway in cancer	1/35	89/8644	0.304379909163325	0.414122325392279	0.307322357264796	FOS	1
hsa04658	hsa04658	Th1 and Th2 cell differentiation	1/35	92/8644	0.312883727612853	0.420927768643385	0.312372712519565	FOS	1
hsa04520	hsa04520	Adherens junction	1/35	93/8644	0.315695826482539	0.420927768643385	0.312372712519565	CDC42	1
hsa04912	hsa04912	GnRH signaling pathway	1/35	93/8644	0.315695826482539	0.420927768643385	0.312372712519565	CDC42	1
hsa05150	hsa05150	Staphylococcus aureus infection	1/35	96/8644	0.324065207707956	0.422550592199227	0.313577018421531	ICAM1	1
hsa04666	hsa04666	Fc gamma R-mediated phagocytosis	1/35	97/8644	0.326832839637088	0.422550592199227	0.313577018421531	CDC42	1
hsa04713	hsa04713	Circadian entrainment	1/35	97/8644	0.326832839637088	0.422550592199227	0.313577018421531	FOS	1
hsa05215	hsa05215	Prostate cancer	1/35	97/8644	0.326832839637088	0.422550592199227	0.313577018421531	CDKN1A	1
hsa04750	hsa04750	Inflammatory mediator regulation of TRP channels	1/35	98/8644	0.329589461915397	0.422550592199227	0.313577018421531	IL1B	1
hsa05231	hsa05231	Choline metabolism in cancer	1/35	98/8644	0.329589461915397	0.422550592199227	0.313577018421531	FOS	1
hsa04061	hsa04061	Viral protein interaction with cytokine and cytokine receptor	1/35	100/8644	0.335069847413449	0.426840569953438	0.316760633491762	TNF	1
hsa04916	hsa04916	Melanogenesis	1/35	101/8644	0.337793695182705	0.427586955927475	0.317314530451442	EDN1	1
hsa04974	hsa04974	Protein digestion and absorption	1/35	103/8644	0.343208910949194	0.431709321948671	0.320373759972435	SLC8A1	1
hsa04350	hsa04350	TGF-beta signaling pathway	1/35	108/8644	0.356559428472522	0.445699285590653	0.330755785622537	TNF	1
hsa05206	hsa05206	MicroRNAs in cancer	2/35	310/8644	0.359039132251062	0.446011344411257	0.330987366115722	CDKN1A/PTGS2	2
hsa05145	hsa05145	Toxoplasmosis	1/35	111/8644	0.364442801256954	0.449929384267844	0.333894964114558	TNF	1
hsa04725	hsa04725	Cholinergic synapse	1/35	113/8644	0.369646171657032	0.453553584855254	0.336584502445215	FOS	1
hsa04722	hsa04722	Neurotrophin signaling pathway	1/35	119/8644	0.385009200890683	0.469523415720346	0.348435797981941	CDC42	1
hsa04935	hsa04935	Growth hormone synthesis, secretion and action	1/35	120/8644	0.387534089801983	0.46973829066907	0.34859525781231	FOS	1
hsa04071	hsa04071	Sphingolipid signaling pathway	1/35	121/8644	0.390048907593739	0.469938442884023	0.348743791824459	TNF	1
hsa04611	hsa04611	Platelet activation	1/35	124/8644	0.397533323461441	0.476087812528672	0.353307271402856	PTGS1	1
hsa04068	hsa04068	FoxO signaling pathway	1/35	131/8644	0.414651680585449	0.49356006831229	0.366273524379121	CDKN1A	1
hsa04728	hsa04728	Dopaminergic synapse	1/35	132/8644	0.417058257723885	0.49356006831229	0.366273524379121	FOS	1
hsa04270	hsa04270	Vascular smooth muscle contraction	1/35	134/8644	0.421842611059674	0.496285424776087	0.368296025754886	EDN1	1
hsa04915	hsa04915	Estrogen signaling pathway	1/35	137/8644	0.428947695688513	0.497203347937909	0.368977221364448	FOS	1
hsa05322	hsa05322	Systemic lupus erythematosus	1/35	137/8644	0.428947695688513	0.497203347937909	0.368977221364448	TNF	1
hsa04151	hsa04151	PI3K-Akt signaling pathway	2/35	359/8644	0.430080895966291	0.497203347937909	0.368977221364448	AREG/CDKN1A	2
hsa04371	hsa04371	Apelin signaling pathway	1/35	139/8644	0.433637218478309	0.498433584457827	0.369890186360808	SLC8A1	1
hsa04550	hsa04550	Signaling pathways regulating pluripotency of stem cells	1/35	143/8644	0.442904296387699	0.506176338728798	0.375636125056635	KLF4	1
hsa04723	hsa04723	Retrograde endocannabinoid signaling	1/35	148/8644	0.454281174023835	0.514985722664912	0.382173615240803	PTGS2	1
hsa05226	hsa05226	Gastric cancer	1/35	149/8644	0.456529309488661	0.514985722664912	0.382173615240803	CDKN1A	1
hsa04145	hsa04145	Phagosome	1/35	152/8644	0.463219868572992	0.514985722664912	0.382173615240803	CD36	1
hsa04261	hsa04261	Adrenergic signaling in cardiomyocytes	1/35	154/8644	0.467635716468351	0.514985722664912	0.382173615240803	SLC8A1	1
hsa04934	hsa04934	Cushing syndrome	1/35	155/8644	0.469830386659588	0.514985722664912	0.382173615240803	CDKN1A	1
hsa04150	hsa04150	mTOR signaling pathway	1/35	156/8644	0.472016266794694	0.514985722664912	0.382173615240803	TNF	1
hsa04218	hsa04218	Cellular senescence	1/35	156/8644	0.472016266794694	0.514985722664912	0.382173615240803	CDKN1A	1
hsa04110	hsa04110	Cell cycle	1/35	157/8644	0.474193391048015	0.514985722664912	0.382173615240803	CDKN1A	1
hsa04390	hsa04390	Hippo signaling pathway	1/35	157/8644	0.474193391048015	0.514985722664912	0.382173615240803	AREG	1
hsa04514	hsa04514	Cell adhesion molecules	1/35	158/8644	0.476361793465043	0.514985722664912	0.382173615240803	ICAM1	1
hsa04630	hsa04630	JAK-STAT signaling pathway	1/35	166/8644	0.493399070003541	0.529333527079666	0.392821196411752	CDKN1A	1
hsa04022	hsa04022	cGMP-PKG signaling pathway	1/35	167/8644	0.495490486911995	0.529333527079666	0.392821196411752	SLC8A1	1
hsa05225	hsa05225	Hepatocellular carcinoma	1/35	168/8644	0.497573515454886	0.529333527079666	0.392821196411752	CDKN1A	1
hsa04530	hsa04530	Tight junction	1/35	170/8644	0.501714537955895	0.530914854979784	0.393994708169208	CDC42	1
hsa04310	hsa04310	Wnt signaling pathway	1/35	174/8644	0.509897351321947	0.536734054023102	0.398313166406618	PPARD	1
hsa04360	hsa04360	Axon guidance	1/35	182/8644	0.525873203131217	0.550652568723787	0.408642169421337	CDC42	1
hsa04062	hsa04062	Chemokine signaling pathway	1/35	192/8644	0.545132789491127	0.566856382417604	0.420667104846748	CDC42	1
hsa05202	hsa05202	Transcriptional misregulation in cancer	1/35	193/8644	0.547016409032988	0.566856382417604	0.420667104846748	CDKN1A	1
hsa04510	hsa04510	Focal adhesion	1/35	203/8644	0.565440651835835	0.579939130088036	0.430375880749543	CDC42	1
hsa05415	hsa05415	Diabetic cardiomyopathy	1/35	203/8644	0.565440651835835	0.579939130088036	0.430375880749543	CD36	1
hsa04810	hsa04810	Regulation of actin cytoskeleton	1/35	229/8644	0.610002382937703	0.622451411160922	0.461924468282578	CDC42	1
hsa04014	hsa04014	Ras signaling pathway	1/35	236/8644	0.621220285197525	0.63068049258632	0.468031312919321	CDC42	1
hsa04144	hsa04144	Endocytosis	1/35	250/8644	0.642723477853849	0.649215634195807	0.481786339061099	CDC42	1
hsa04080	hsa04080	Neuroactive ligand-receptor interaction	1/35	367/8644	0.781622555874384	0.785550307411441	0.582961017605333	EDN1	1
hsa04740	hsa04740	Olfactory transduction	1/35	439/8644	0.839257724689968	0.839257724689968	0.622817574638345	SLC8A1	1
